# Supplementary material for: Plasma Metabolomics Reveals a Shared Metabolomic Profile in Experimental and Human Chronic Kidney Disease
Source: Toxins (Basel). 2026 May 9;18(5):225. doi: 10.3390/toxins18050225 (PMC13211520; doi:10.3390/toxins18050225)
Supplement: Supplementary file 1 [file toxins-18-00225-s001.zip]

Archive with 2 entries (2 files):
- Metabolomics data.xlsx
- toxins-4240875-supplementary.pdf
