# Supplementary material for: Plasma Metabolomics Reveals a Shared Metabolomic Profile in Experimental and Human Chronic Kidney Disease
Source: Toxins (Basel). 2026 May 9;18(5):225. doi: 10.3390/toxins18050225 (PMC13211520; doi:10.3390/toxins18050225)
Supplement: Supplementary file 1 [file toxins-18-00225-s001.zip › Metabolomics data.xlsx]

## Sheet: Figure 4C
									ID
									2w					Control								2w_vs_control
Common name	Standardized name	KEGG	HMDB	Formula	Exact.mass	Super.class	Main.class	Sub.class	2	3	6	7	8	33	35	37	39	40	41	42	44	adj_pvalue	log2_fc	pval	ratio	neg_log10_padj	direction
(-)-Camphanic acid	-			-	-	-	-	-	5.70316e+06	4.20715e+06	2.90386e+06	3.40788e+06	5.21859e+06	769637	246833	662352	894651	507511	758151	801306	787567	0.338275	1.77333	0.226378	2.00401	0.47073	up
(+)-10-Deoxymethynolide	10-Deoxymethynolide			C17H28O4	296.1988	Polyketides	Macrolides	Macrolides	553704	88734.3	249823	158677	643832	224808	12003.2	181465	11150.1	378742	304319	326018	450924	0.997873	-0.37	0.893529	0.772201	0.000924693	down
(+)-Curacin A	Curacin A			C23H35NOS	373.2439	Organosulfur compounds	Organosulfur compounds	Imidothiolactones	1.14094e+06	2.12085e+06	636527	1.05804e+06	744836	91933.3	65157.9	88285.1	29857.6	68473.9	71199	196247	23178.5	0.0302564	3.44	0.000770781	10.8696	1.51918	up
(+/-)9,10-dihydroxy-12Z-octadecenoic acid	9,10-DiHOME			C18H34O4	314.2457	Fatty Acyls	Octadecanoids	DiHOME	2.00486e+06	3.87745e+06	754980	3.51985e+06	6.25908e+06	7.71191e+06	643421	6.89818e+06	1.76468e+06	5.96988e+06	1.31111e+07	2.25516e+06	1.76034e+06	0.999999	-0.15	0.999883	0.899281	6.40754e-07	down
(±)-Albuterol	Albuterol			C13H21NO3	239.1521	Benzenoids	Benzenes	Benzyl alcohols	154845	91138	133601	73347.3	288164	1.51707e+06	513898	1.0883e+06	479711	625797	1.06886e+06	752613	329316	0.0101834	-2.26	0.00331009	0.209249	1.99211	down
(±)-Eucalyptol	1,8-Cineol			C10H18O	154.1358	Prenol Lipids	Isoprenoids	C10 isoprenoids	532084	213765	133976	1.83558e+06	193793	157844	123573	150863	147029	280211	148393	1.18581e+06	159836	1	0.215	0.960123	1.15875	1.46743e-07	up
(±)11(12)-EET	11,12-EpETrE			C20H32O3	320.2351	Fatty Acyls	Eicosanoids	EpETrE	2.78476e+06	1.02754e+07	995486	359213	1.75182e+06	3.19215e+06	1.13359e+06	645795	462656	863078	522275	404614	348162	0.183464	1.96	0.0970116	3.89105	0.736448	up
(±)12(13)-DiHOME	12,13-DiHOME			C18H34O4	314.2457	Fatty Acyls	Octadecanoids	DiHOME	1.5402e+06	1.38163e+06	652316	1.3587e+06	2.00345e+06	4.60966e+06	495582	4.7083e+06	1.4098e+06	5.26964e+06	7.95257e+06	1.57414e+06	1.71909e+06	0.652108	-1.12	0.466716	0.461681	0.185681	down
(±)13-HpODE	13-HpODE			C18H32O4	312.2301	Fatty Acyls	Octadecanoids	HpODE	689406	391528	195863	806709	473007	107301	43332.1	179479	68984.9	96358.7	1.63246e+06	3.07078e+06	605553	0.941036	1.435	0.644254	2.65604	0.0263939	up
(2E)-decenoic acid	2-Decenoic acid			C10H18O2	170.1307	Fatty Acyls	Fatty acids	Unsaturated FA	4.95882e+06	4.46749e+06	2.70624e+07	1.72831e+07	1.74887e+07	746268	1.27941e+06	308328	2.68398e+07	4.97021e+07	9.9315e+07	8.23403e+07	3.14375e+07	0.505016	0.86	0.423916	0.596481	0.296695	up
(2E,6E)-Farnesol	2E,6E-Farnesol			C15H26O	222.1984	Prenol Lipids	Isoprenoids	C15 isoprenoids	337419	11267.1	13820.1	15369	12063.5	9264.02	9961.72	533009	389191	682405	138500	487902	150887	0.176107	-4.99	0.0264161	0.0315	0.754223	down
(2R)-2,3-Dihydroxypropanoic acid	Glyceric acid			C3H6O4	106.0266	Carbohydrates	Monosaccharides	Sugar acids	1.44583e+08	2.43395e+08	1.1353e+08	2.57449e+08	2.1668e+08	3.05083e+08	1.69308e+08	1.26201e+08	1.31659e+08	1.50293e+08	1.464e+08	1.81148e+08	1.67969e+08	0.883239	0.35	0.72597	1.27226	0.0539217	up
(3R)-3-[(3-Hydroxyhexadecanoyl)oxy]-4-(trimethylammonio)butanoate	CAR 16:0;3OH			C23H45NO5	415.3298	Fatty Acyls	Fatty esters	Acyl carnitines	697739	1.02174e+06	604868	185251	532227	237483	416228	179901	588155	305933	87722.4	538008	193349	1	0.35	0.956473	1.27877	1.46743e-07	up
(4S)-4-[(2E)-2-Octenoyloxy]-4-(trimethylammonio)butanoate	CAR 8:1(2)			C15H27NO4	285.194	Fatty Acyls	Fatty esters	Acyl carnitines	16057.5	51885.6	121115	91384.9	31829.1	613932	13298.9	14070.6	101333	269741	1.00489e+06	619431	1.12454e+06	0.400979	-2.625	0.26263	0.12551	0.396879	down
(R)-3-hydroxybutyrylcarnitine	CAR 4:0;3OH		HMDB0062735	C11H21NO5	247.142	Fatty Acyls	Fatty esters	Acyl carnitines	3.24153e+06	3.80556e+06	2.42891e+06	2.07676e+06	1.35196e+06	4.71724e+06	4.54029e+06	2.42495e+06	3.48885e+06	1.50158e+06	1.21028e+06	2.24617e+06	1.21709e+06	1	0.29	0.781886	1.21902	1.46743e-07	up
(S)-(+)-allantoin	Allantoin			C4H6N4O3	158.044	Organoheterocyclic compounds	Cyclic ureas	Ureides	7.33339e+07	6.73261e+07	5.47901e+07	4.60668e+07	4.8523e+07	9.82147e+06	1.08925e+07	4.4595e+06	4.6026e+06	7.37037e+06	5.27366e+06	1.21426e+07	8.56274e+06	0.0587848	2.43	0.00435373	5.37634	1.23073	up
.gamma. Dodecalactone	gamma-Dodecalactone			C12H22O2	198.162	Fatty Acyls	Fatty esters	Fatty lactones	905853	857731	2.0242e+06	1.08264e+06	900027	722072	151134	276733	273021	468312	465508	842335	141605	0.134992	1.63	0.017479	3.09598	0.869692	up
?-D-glucurono-?-lactone	Glucuronolactone			C6H8O6	176.0321	Carbohydrates	Monosaccharides	Hexoses	9.52203e+06	9.45296e+06	8.86162e+06	4.10317e+06	5.28898e+06	2.1993e+06	1.5434e+06	1.86337e+06	1.44548e+06	3.90995e+06	2.06732e+06	2.70628e+06	1.11681e+07	0.337717	1.8	0.289897	2.25564	0.471447	up
1-[(9Z)-hexadecenoyl]-sn-glycero-3-phosphocholine	LPC 16:1(9Z)/0:0			C24H48NO7P	493.3168	Glycerophospholipids	Glycerophosphocholines	LPC	5.90248e+06	1.46772e+07	1.63201e+07	1.48749e+07	1.7573e+07	3.46328e+07	3.83486e+07	3.4325e+07	3.02087e+07	7.50562e+07	1.63716e+07	1.17641e+08	2.55905e+07	0.0359258	-1.28	0.00125393	0.410509	1.44459	down
1-[(9Z)-octadecenoyl]-2-tetradecanoyl-sn-glycero-3-phosphocholine	PC 18:1(9Z)/14:0			C40H78NO8P	731.5465	Glycerophospholipids	Glycerophosphocholines	PC	27480.8	25928.1	6.16589e+06	27074.2	4.39364e+06	1.2166e+07	1.25319e+07	2.15132e+07	1.4653e+07	20323.4	1.75022e+07	40763.2	26441.1	1	6.75	0.960059	111.111	1.46743e-07	up
1-Aminocyclohexanecarboxylic acid	1-Azaniumylcyclohexane-1-carboxylate			C7H13NO2	143.0946	Organic acids	Amino acids and peptides	Amino acids	3.22869e+08	2.64155e+08	3.23078e+08	1.94215e+08	1.85132e+08	6.26019e+07	7.12054e+07	9.43707e+07	7.39825e+07	1.03249e+08	1.39706e+08	1.63912e+08	9.53877e+07	0.600254	1.03	0.177206	2.03666	0.221665	up
1-Cyclohexenecarboxylic Acid	Cyclohex-1-enecarboxylic acid			C7H10O2	126.0681	Organic acids	Carboxylic acids	Carboxylic acids	1.30304e+07	1.05222e+07	1.00066e+07	1.90423e+07	2.90968e+07	6.80026e+06	6.27104e+06	7.2917e+06	5.24709e+06	9.65919e+06	7.32318e+06	1.48253e+07	6.4602e+06	1	0.52	0.538182	1.43885	1.46743e-07	up
1-heptadecanoyl-sn-glycero-3-phosphocholine	LPC 17:0/0:0			C25H52NO7P	509.3481	Glycerophospholipids	Glycerophosphocholines	LPC	2.15518e+06	3.22466e+06	2.95285e+06	5.82927e+06	2.3598e+06	1.23362e+06	1.32601e+06	1.63915e+06	1.14265e+06	2.37471e+06	921323	3.36067e+06	812519	1	0.53	0.698327	1.43885	1.46743e-07	up
1-hexadecanoyl-2-(4Z,7Z,10Z,13Z,16Z,19Z-docosahexaenoyl)-sn-glycero-3-phosphocholine	PC 16:0/22:6(4Z,7Z,10Z,13Z,16Z,19Z)			C46H80NO8P	805.5622	Glycerophospholipids	Glycerophosphocholines	PC	8.55356e+07	41165.9	36336.1	83081.7	7.8639e+07	6.60204e+07	6.78834e+07	5.65381e+07	7.16918e+07	41000.8	8.10939e+07	114506	7.7004e+07	1	0.22	0.998212	1.16822	1.46743e-07	up
1-hexadecanoyl-2-(4Z,7Z,10Z,13Z,16Z,19Z-docosahexaenoyl)-sn-glycero-3-phosphoethanolamine	PE 16:0/22:6(4Z,7Z,10Z,13Z,16Z,19Z)			C43H74NO8P	763.5152	Glycerophospholipids	Glycerophosphoethanolamines	PE	19077.2	13608.6	6.15263e+06	21050.5	2.06e+06	564793	749741	881558	1.11343e+06	12977.2	526173	90185.1	16151	1	2.54	0.929515	5.84795	1.46743e-07	up
1-hexadecanoyl-2-(9Z,12Z-octadecadienoyl)-sn-glycero-3-phosphoethanolamine	PE 16:0/18:2(9Z,12Z)			C39H74NO8P	715.5152	Glycerophospholipids	Glycerophosphoethanolamines	PE	21902.8	17091.4	1.95936e+06	28922.6	613561	338612	479305	490083	702111	13228.4	397169	39125.7	15952.1	1	3.1	0.868647	8.54701	1.46743e-07	up
1-hexadecyl-2-[(4Z,7Z,10Z,13Z,16Z,19Z)-docosahexaenoyl]-sn-glycero-3-phosphocholine	PC O-16:0/22:6(4Z,7Z,10Z,13Z,16Z,19Z)			C46H82NO7P	791.5829	Glycerophospholipids	Glycerophosphocholines	O-PC	1.71915e+06	19663.7	23188.9	465186	1.4195e+06	555524	562313	935834	794650	1.1124e+06	940498	40535.5	667042	1	0.5	0.807086	1.41044	1.46743e-07	up
1-icosanoyl-sn-glycero-3-phosphocholine	LPC 20:0/0:0			C28H58NO7P	551.3951	Glycerophospholipids	Glycerophosphocholines	LPC	659488	1.39131e+06	1.05513e+06	1.00306e+06	483279	1.60377e+06	2.13585e+06	2.97682e+06	1.81218e+06	2.09953e+06	1.19201e+06	5.34657e+06	1.05397e+06	0.216442	-1.02	0.0370797	0.494071	0.664659	down
1-Methylhistidine	1-Methylhistidine		HMDB0000001	C7H11N3O2	169.0851	Organic acids	Amino acids and peptides	Amino acids	3.46264e+08	4.45736e+08	4.08102e+08	2.40476e+08	3.48104e+08	1.14674e+08	1.15675e+08	1.19633e+08	1.03896e+08	9.93708e+07	1.23089e+08	6.57568e+07	7.8651e+07	0.0161622	1.74	0.000122632	3.33333	1.7915	up
1-O-hexadecyl-2-oleoyl-sn-glycero-3-phosphocholine	PC O-16:0/18:1(9Z)			C42H84NO7P	745.5985	Glycerophospholipids	Glycerophosphocholines	O-PC	2.2563e+06	19369.7	19382.9	46212.2	2.28979e+06	1.77023e+06	1.23677e+06	1.23788e+06	1.17086e+06	29655	1.64119e+06	44374.3	1.26566e+06	1	0.5	0.876865	1.41643	1.46743e-07	up
1-octadecanoyl-2-(4Z,7Z,10Z,13Z,16Z,19Z-docosahexaenoyl)-sn-glycero-3-phosphocholine	PC 18:0/22:6(4Z,7Z,10Z,13Z,16Z,19Z)			C48H84NO8P	833.5935	Glycerophospholipids	Glycerophosphocholines	PC	39330.5	50480	55271.5	60234.3	39066.8	8.06324e+06	2.1072e+06	9.22442e+06	1.50101e+06	57699.5	2.60212e+06	72194.5	8.57597e+06	1	-4.76	0.71623	0.0368229	1.46743e-07	down
1-octadecanoyl-2-[(9Z,12Z)-octadecadienoyl]-sn-glycero-3-phosphocholine	PC 18:0/18:2(9Z,12Z)			C44H84NO8P	785.5935	Glycerophospholipids	Glycerophosphocholines	PC	3.48934e+07	315568	218706	1.85119e+06	4.07538e+07	4.00038e+07	3.77458e+07	3.53205e+07	4.07918e+07	146620	4.08241e+07	360152	3.74094e+07	1	-1.92667	0.930625	0.187535	1.46743e-07	down
1-Oleoyl-2-palmitoyl-sn-glycero-3-phosphocholine	PC 18:1(9Z)/16:0			C42H82NO8P	759.5778	Glycerophospholipids	Glycerophosphocholines	PC	5.68456e+07	154650	126737	1.19027e+06	6.89841e+07	4.56599e+07	5.44999e+07	4.20173e+07	1.31257e+08	245242	5.84765e+07	713410	9.89216e+07	1	0.08	0.971615	1.05042	1.46743e-07	up
1-Oleoyl-rac-glycerol	MG 18:1			C21H40O4	356.2927	Glycerolipids	Monoradylglycerols	MAG	71562	54314.4	149400	86707.4	127687	687840	671231	1.00567e+06	2.00765e+06	361121	1.38538e+06	655585	2.29337e+06	0.0485208	-2.39	0.00277139	0.190223	1.31407	down
1-oleoyl-sn-glycero-3-phosphoethanolamine	LPE 18:1/0:0			C23H46NO7P	479.3012	Glycerophospholipids	Glycerophosphoethanolamines	LPE	2.62203e+06	3.49758e+06	3.41643e+06	4.06499e+06	3.27707e+06	2.7636e+06	2.79826e+06	2.42963e+06	2.71759e+06	4.63546e+06	2.70776e+06	5.5048e+06	3.2487e+06	0.957635	-0.145	0.794287	0.903751	0.0188	down
1-palmitoyl-2-arachidonoyl-sn-glycero-3-phosphocholine	PC 16:0/20:4			C44H80NO8P	781.5622	Glycerophospholipids	Glycerophosphocholines	PC	17578.8	7.26462e+06	5.82646e+06	7.17672e+06	4.72962e+06	14913.4	7.53231e+06	4.85557e+06	4.27947e+06	4.37186e+06	2.77776e+06	3.55652e+06	3.45992e+06	0.999999	0.55	0.996757	1.46413	6.40754e-07	up
1-pentadecanoyl-sn-glycero-3-phosphocholine	LPC 15:0/0:0			C23H48NO7P	481.3168	Glycerophospholipids	Glycerophosphocholines	LPC	2.15878e+06	3.89068e+06	3.80745e+06	4.40761e+06	1.91357e+06	1.71893e+06	1.49675e+06	1.80281e+06	1.25559e+06	2.81486e+06	984638	3.84314e+06	1.03124e+06	0.576265	0.56	0.47318	1.29618	0.239377	up
1-Piperideine	1-Piperideine	C06181		C5H9N	83.0735	Organoheterocyclic compounds	Hydropyridines	Hydropyridines	1.15148e+08	1.11803e+08	1.13362e+08	8.63036e+07	9.40532e+07	1.71614e+07	1.82004e+07	1.65483e+07	1.62314e+07	1.75361e+07	1.90094e+07	2.23418e+07	1.84864e+07	0.421827	1.33333	0.289377	2.15363	0.374865	up
1-stearoyl-2-arachidonoyl-sn-glycero-3-phosphoethanolamine	PE 18:0/20:4(5Z,8Z,11Z,14Z)			C43H78NO8P	767.5465	Glycerophospholipids	Glycerophosphoethanolamines	PE	1.46173e+06	1.16818e+06	1.18041e+06	471697	1.26761e+06	195467	437488	107320	381891	147980	159081	386250	84004.7	0.0471458	2.73	0.020178	6.62252	1.32656	up
1-Stearoyl-2-arachidonyl-sn-glycero-3-phosphocholine	PC 18:0/20:4			C46H84NO8P	809.5935	Glycerophospholipids	Glycerophosphocholines	PC	1.69618e+07	125864	153875	162463	1.36015e+07	4.10454e+07	5.16619e+07	4.35724e+07	4.06005e+07	97456	3.73439e+07	222876	5.29593e+07	1	-4.5375	0.78409	0.00836099	1.46743e-07	down
1-Stearoyl-2-hydroxy-sn-glycero-3-PE	LPE 18:0/0:0			C23H48NO7P	481.3168	Glycerophospholipids	Glycerophosphoethanolamines	LPE	713318	697789	547491	980350	984881	778878	508995	564125	473924	759256	800083	670193	757154	0.730382	0.06	0.544678	1.04058	0.13645	up
1,2-Dioctanoyl-sn-glycero-3-phosphocholine	PC 8:0/8:0			C24H48NO8P	509.3118	Glycerophospholipids	Glycerophosphocholines	PC	1.08316e+06	209088	144478	1.56443e+06	104031	23550.6	20667.5	36799	62946.9	97207.6	48224.2	2.84476e+06	69562.3	1	0.58	0.992769	1.49477	1.46743e-07	up
1,3-Dimethyluric acid	1,3-Dimethyluric acid		HMDB0001857	C7H8N4O3	196.0596	Nucleic acids	Purines	Xanthines	484108	271297	336652	49475.6	646370	26072.4	24877.8	25600.8	24245.9	37254.1	26294.2	53355.5	24804.9	0.078525	3.41	0.00746619	10.6383	1.10499	up
1,3,7-Trimethyluric acid	1,3,7-Trimethyluric acid	C16361	HMDB0002123	C8H10N4O3	210.0753	Nucleic acids	Purines	Xanthines	265014	425565	1.4442e+06	247975	1.4692e+06	114570	42607.9	115956	59189.4	54271.4	66204.7	280853	49493.5	0.128878	3.34	0.0242605	10.101	0.88982	up
1,4,5,6-tetrahydro-6-oxonicotinic acid	1,4,5,6-Tetrahydro-6-oxonicotinic acid			C6H7NO3	141.0426	Organoheterocyclic compounds	Hydropyridines	Hydropyridines	544488	302044	281429	859236	396319	134150	163789	155467	159058	612876	122173	853489	130517	1	0.916667	0.781524	1.80397	1.46743e-07	up
1,5-Naphthalenediamine	1,5-Naphthalenediamine	C19463		C10H10N2	158.0844	Benzenoids	Naphthalenes	Naphthalenes	3.201e+06	915354	688066	1.21846e+06	835010	948287	297395	283756	435198	1.04333e+06	226455	45775	568824	0.203686	1.62	0.0337178	3.07692	0.691038	up
1,7-Dimethyluric acid	1,7-Dimethyluric acid	C16356	HMDB0011103	C7H8N4O3	196.0596	Nucleic acids	Purines	Xanthines	500237	301637	234500	44464.8	1.82774e+06	21695.3	19044	16331.2	21152.8	32982.1	21615.5	35105.4	19338.2	0.0847552	3.47	0.00859371	11.1111	1.07183	up
10-Hydroxydecanoic acid	10-Hydroxydecanoic acid	C02774		C10H20O3	188.1412	Fatty Acyls	Fatty acids	Hydroxy FA	6.78678e+06	3.42242e+06	1.13377e+06	3.75449e+06	3.84589e+06	1.0703e+08	1.36403e+06	2.01901e+06	7.11277e+06	2.30188e+07	1.03597e+08	4.67883e+07	2.38853e+06	0.318821	-1.99	0.186934	0.25227	0.496453	down
11(Z),14(Z),17(Z)-Eicosatrienoic acid	ETrE(11Z,14Z,17Z)			C20H34O2	306.2559	Fatty Acyls	Eicosanoids	HETrE	1.78557e+06	570077	341642	467127	1.64426e+06	1.66079e+06	649278	886240	1.84527e+06	2.63126e+06	1.55669e+06	2.05791e+06	2.45964e+06	0.127807	-1.52	0.0635407	0.348797	0.893447	down
12-Aminododecanoic acid	12-Aminododecanoic acid			C12H26N2O	214.2045	Fatty Acyls	Fatty amides	Primary amides	2.70252e+06	6.19192e+06	1.61523e+07	3.72036e+06	5.71443e+06	5.417e+06	617184	1.38986e+06	795476	1.34343e+06	1.71308e+06	4.35068e+06	807649	0.286308	1.76	0.0580241	3.32226	0.543167	up
12-Hydroxydodecanoic acid	12-Hydroxy lauric acid	C08317	HMDB0002059	C12H24O3	216.1725	Fatty Acyls	Fatty acids	Hydroxy FA	2.85784e+06	363822	377997	359063	383332	2.60519e+06	363168	1.07126e+06	2.04345e+06	2.2198e+06	1.54664e+06	420170	1.23006e+06	0.302053	-1.87	0.174817	0.274198	0.519917	down
13(S)-HOTrE	13S-HOTrE			C18H30O3	294.2195	Fatty Acyls	Octadecanoids	HOTrE	121638	322105	54468.1	178935	328807	740192	97257.3	698959	146030	462280	452986	87743.2	66067.6	0.999999	-0.26	0.960288	0.83612	6.40754e-07	down
13,14-dihydro-15-keto-tetranor Prostaglandin D2	13,14-Dihydro-15-keto-tetranor-PGD2			C16H26O5	298.178	Fatty Acyls	Eicosanoids	Prostaglandins	703147	334612	252733	281219	582910	248205	57559.6	102918	285042	242734	123381	158011	69169.2	0.00688051	1.46	0.00209148	2.73973	2.16238	up
13,14-dihydro-15-keto-tetranor Prostaglandin E2	13,14-Dihydro-15-keto-tetranor PGE2			C16H26O5	298.178	Fatty Acyls	Eicosanoids	Prostaglandins	930139	2.66735e+06	1.12993e+06	191517	850498	1.14332e+06	479354	600174	537873	409263	1.90071e+06	573354	1.01771e+06	0.739464	0.783333	0.576312	1.4918	0.131083	up
14(S)-HDHA	14S-HDHA			C22H32O3	344.2351	Fatty Acyls	Docosanoids	Docosanoids	431669	696566	118232	86907.6	228633	360888	85203.4	97442.4	79185	103512	55630.7	32286	37836.4	0.0313811	2.01	0.0124642	4.01606	1.50333	up
2-(1H-indol-3-yl)acetic acid	Indoleacetic acid			C10H9NO2	175.0633	Alkaloids	Tryptophan alkaloids	Indoleacetic acids	594763	475204	440833	246297	687190	57063.4	1.48972e+06	745750	979312	626479	569019	614032	132716	0.999999	-0.21	0.98767	0.862813	6.40754e-07	down
2-Acetamidooctanoic acid	N-Acetyl-2-aminooctanoic acid			C10H19NO3	201.1365	Organic acids	Amino acids and peptides	Amino acids	2.06612e+07	2.50865e+07	2.06485e+07	1.36662e+07	1.39187e+07	1.50423e+07	1.50676e+07	1.63806e+07	2.44028e+07	2.19447e+07	3.79191e+07	3.82196e+07	3.46292e+07	0.764263	-0.432	0.636478	0.571886	0.116757	down
2-Amino-4-methylpyrimidine	2-Amino-4-methylpyrimidine			C5H7N3	109.064	Nucleic acids	Pyrimidines	Other pyrimidines	1.60013e+07	1.7483e+07	1.09329e+07	8.75842e+06	7.18515e+06	8.81281e+06	1.17819e+07	8.22963e+06	7.67828e+06	6.22614e+06	1.08478e+07	8.63662e+06	8.96456e+06	0.846583	0.13	0.306002	1.0929	0.0723307	up
2-Aminoadenosine	2-Aminoadenosine			C10H14N6O4	282.1077	Nucleic acids	Purines	Purine ribonucleosides	288132	173060	291501	146845	309338	542928	12882.8	12884.1	215173	640041	1.04963e+06	394655	573197	0.999999	-0.69	0.957119	0.618047	6.40754e-07	down
2-Aminoadipic acid	alpha-Aminoadipic acid			C6H11NO4	161.0688	Organic acids	Amino acids and peptides	Amino acids	7.24022e+06	1.0539e+07	5.45895e+06	1.17449e+07	1.04782e+07	8.85786e+06	9.54446e+06	1.24649e+07	9.12351e+06	1.26424e+07	1.18839e+07	1.52634e+07	8.89628e+06	0.966209	-0.03	0.834152	0.980392	0.0149289	down
2-Aminomuconic acid	2-Aminomuconic acid			C6H7NO4	157.0375	Organic acids	Amino acids and peptides	Amino acids	3.35207e+06	7.17959e+06	4.75396e+06	2.91701e+06	2.3641e+06	641718	955439	835158	606237	687754	891518	1.36829e+06	478371	0.100856	1.8	0.0113313	3.4965	0.996296	up
2-Aminophenyl hydrogen sulfate	2-Aminophenyl sulfate			C6H7NO4S	189.0096	Organic acids	Arylsulfates	Phenylsulfates	3.72678e+06	2.17298e+06	3.91201e+06	643268	803841	108428	171839	150260	132054	127387	200169	193119	167846	0.129821	2.42	0.0166285	5.34759	0.886653	up
2-Deoxy-2,3-dehydro-N-acetylneuraminic acid	2-Deoxy-2,3-dehydro-N-acetylneuraminic acid	C04580		C11H17NO8	291.0954	Carbohydrates	Monosaccharides	Sugar acids	916057	880913	551213	1.76154e+06	595706	4.27221e+07	227094	242485	325103	1.95037e+06	1.47066e+06	1.21625e+07	1.84293e+06	0.885123	-0.835	0.515273	0.349406	0.0529965	down
2-Deoxystreptidine	2-Deoxystreptidine			C8H18N6O3	246.144	Organic oxygen compounds	Organooxygen compounds	Polyols	570109	1.48379e+06	3.13249e+06	502109	1.93819e+06	127240	171722	228037	124080	103844	642770	1.56565e+06	296768	0.0812443	2.49	0.0376472	5.61798	1.09021	up
2-Furoic acid	2-Furoic acid			C5H4O3	112.016	Organoheterocyclic compounds	Furoic acids	Furoic acid derivatives	1.20286e+08	1.60566e+08	1.13397e+08	7.60674e+07	1.07883e+08	2.64892e+07	4.38261e+07	1.92779e+07	2.84591e+07	2.5346e+07	1.5368e+07	1.70235e+07	2.141e+07	0.5	1.365	0.375647	1.8315	0.30103	up
2-Furoylglycine	2-Furoylglycine			C7H7NO4	169.0375	Organic acids	Amino acids and peptides	Amino acids	1.02197e+06	7.60159e+06	1.94592e+06	628541	889469	62338.8	62125	63473.4	66581.4	68151.4	70894.7	66695.9	65965.9	5.40344e-08	3.93	2.40899e-09	15.1515	7.26733	up
2-Hexenoylcarnitine	CAR 6:1		HMDB0013161	C13H23NO4	257.1627	Fatty Acyls	Fatty esters	Acyl carnitines	3.24127e+06	40168.4	36316.9	48107.1	33843.1	26460.9	27462	3.29548e+06	4.24517e+06	1.63358e+06	4.64425e+06	2.4165e+06	2.97937e+06	0.353606	-5.94	0.0802889	0.0162805	0.45148	down
2-Hydroxycinnamic acid	trans-o-Coumaric acid	C01772	HMDB0002641	C9H8O3	164.0473	Organic acids	Phenylpropanoids	Cinnamic acids	2.63515e+06	1.83594e+06	3.0174e+06	1.53316e+06	916582	233285	239510	237319	198612	2.66791e+06	1.08246e+06	653285	149285	0.343782	2.94	0.0767689	7.69231	0.463717	up
2-Hydroxyhippuric acid	Salicyluric acid			C9H9NO4	195.0532	Benzenoids	Benzenes	Hydroxybenzoic acids	6.47754e+06	4.00504e+07	6.86906e+06	3.37695e+06	1.00599e+06	81165.2	54161.8	73491.5	59086.6	182178	82527.5	275484	55273.1	0.0638789	5.355	0.00810569	22.9885	1.19464	up
2-Hydroxymyristic acid	2-Hydroxymyristic acid		HMDB0002261	C14H28O3	244.2038	Fatty Acyls	Fatty acids	Hydroxy FA	312604	205893	441703	219208	190690	945147	189855	296228	654914	853636	1.49165e+06	812729	1.01311e+06	0.0182505	-1.78	0.00662264	0.290192	1.73873	down
2-Hydroxyoctanoic acid	2-Hydroxyoctanoic acid			C8H16O3	160.1099	Fatty Acyls	Fatty acids	Hydroxy FA	2.17174e+07	1.95699e+07	9.00502e+06	2.45889e+07	2.03718e+07	6.1026e+06	2.31796e+07	2.04708e+07	2.40936e+07	4.43119e+07	7.59761e+07	1.02342e+08	1.28289e+07	0.852776	-0.17	0.684772	0.890472	0.0691651	down
2-Isopropylmalic acid	2-Isopropylmalic acid	C02504	HMDB0000402	C7H12O5	176.0685	Fatty Acyls	Fatty acids	Hydroxy FA	1.5845e+06	3.88401e+06	1.96578e+06	2.58687e+06	1.81091e+06	703776	445343	65390.5	65273.6	94859.6	70353.7	73016.1	282611	0.000110375	4.49	1.74465e-05	22.7273	3.95713	up
2-Keto-glutaramic acid	2-Keto-glutaramic acid			C5H7NO4	145.0375	Organic acids	Keto acids	Short-chain keto acids	4.22544e+06	2.53573e+06	4.25569e+06	4.40016e+06	1.32139e+06	2.1838e+06	2.35265e+06	1.89685e+06	307209	867097	513271	2.755e+06	335935	0.409586	1.32	0.0998673	2.5	0.387654	up
2-methoxyacetaminophen sulfate	2-Methoxyacetaminophen sulfate			C9H11NO6S	261.0307	Benzenoids	Phenols	Aminophenols	8.40262e+06	8.80239e+06	7.03019e+06	6.42893e+06	9.40549e+06	296509	283998	201243	219659	158586	231987	292664	211742	0.0194763	4.6175	0.000878537	9.95025	1.71049	up
2-Methoxybenzaldehyde	2-Methoxybenzaldehyde		HMDB0033766	C8H8O2	136.0524	Benzenoids	Benzaldehydes	Hydroxybenzaldehydes	1.57988e+07	1.6659e+07	3.71675e+07	1.67607e+07	1.40208e+07	8.32716e+06	6.81195e+06	6.5808e+06	7.01943e+06	9.86317e+06	8.14832e+06	1.39938e+07	6.76773e+06	0.628246	1.21	0.250854	2.20994	0.20187	up
2-Methoxyresorcinol	2-Methoxyresorcinol			C7H8O3	140.0473	Benzenoids	Phenols	Other phenols	483201	980911	778343	672764	201746	468104	586287	518599	951105	471692	514799	309740	442599	1	0.11	0.870307	1.07643	1.46743e-07	up
2-methylbutyrylcarnitine	CAR 4:0;2Me			C12H23NO4	245.1627	Fatty Acyls	Fatty esters	Acyl carnitines	926484	850782	658638	350431	515274	236482	237091	77692.7	475605	336162	194327	229691	263144	0.543629	0.685	0.479409	1.1534	0.264698	up
2-methylcitric acid	2-Methylcitric acid			C7H10O7	206.0427	Organic acids	Carboxylic acids	Tricarboxylic acids	9.74174e+06	1.84842e+07	1.87421e+07	9.23242e+06	7.36016e+06	2.04544e+06	2.30158e+06	370865	1.95749e+06	1.89015e+06	939174	3.49072e+06	2.90347e+06	0.000971701	2.24	0.000215292	4.73934	3.01247	up
2-Oxindole	Indolin-2-one			C8H7NO	133.0528	Alkaloids	Tryptophan alkaloids	Indolines	2.88371e+08	2.68739e+08	2.32159e+08	2.64111e+08	2.22605e+08	4.6584e+07	4.21243e+07	4.82191e+07	4.56005e+07	7.36231e+07	5.20476e+07	5.68673e+07	4.55584e+07	0.544656	1.36833	0.413901	2.02566	0.263878	up
2-Oxoglutaric acid	2-Oxoglutaric acid			C5H6O5	146.0215	Organic acids	TCA acids	TCA acids	2.04296e+07	2.17735e+08	1.21296e+07	5.9368e+07	4.29818e+07	3.75989e+07	8.81706e+07	2.65927e+07	7.04487e+07	6.32307e+07	5.92601e+07	1.07212e+08	1.1441e+08	0.751159	-0.205	0.645028	0.826105	0.124268	down
2,3-Dihydroxy-2-methylbutanoic acid	2,3-Dihydroxy-2-methylbutanoic acid			C5H10O4	134.0579	Fatty Acyls	Fatty acids	Hydroxy FA	1.35143e+07	2.8586e+07	1.58613e+07	8.20323e+06	1.58577e+06	4.07742e+06	3.52476e+06	2.34623e+06	1.54769e+06	1.6054e+06	4.9899e+06	4.55012e+06	2.9742e+06	0.0658832	1.74	0.0295914	3.34448	1.18123	up
2,3,6-trihydroxypyridine	2,3,6-Trihydroxypyridine			C5H5NO3	127.0269	Organoheterocyclic compounds	Hydropyridines	Hydropyridines	581091	157449	186273	341929	303764	116484	39484.3	115937	102398	143276	123856	310898	120103	0.845684	1.26	0.305592	2.39808	0.0727921	up
2,4-Dinitrophenol	2,4-Dinitrophenol	C02496		C6H4N2O5	184.012	Benzenoids	Phenols	Other phenols	3.70512e+06	3.08e+06	3.55524e+06	4.57657e+06	3.19016e+06	5.81884e+06	4.10871e+06	4.29766e+06	4.47895e+06	7.90168e+06	7.12718e+06	5.43159e+06	7.01638e+06	0.00558133	-0.69	0.0016091	0.618047	2.25326	down
2,4,6-Octatriynoic acid	2,4,6-Octatriynoic acid		HMDB0030967	C8H4O2	132.0211	Fatty Acyls	Fatty acids	Unsaturated FA	4.38814e+06	4.34056e+06	3.75133e+06	5.34901e+06	4.64157e+06	2.99171e+06	2.6937e+06	3.13e+06	2.96032e+06	3.5628e+06	3.16601e+06	4.21117e+06	3.09017e+06	1	0.47	0.589868	1.38696	1.46743e-07	up
2,5-Diketopiperazine	Cyclo(Gly-Gly)			C4H6N2O2	114.0429	Organic acids	Amino acids and peptides	Cyclic dipeptides	5.77629e+07	1.20874e+08	5.94796e+07	7.58712e+07	8.40361e+07	4.64632e+07	6.31465e+07	3.20047e+07	1.6062e+07	2.60541e+07	2.80337e+07	4.89331e+07	1.36257e+07	0.0606545	1.4	0.00468157	2.63852	1.21714	up
2,5-Dimethylpyrazine	2,5-Dimethylpyrazine		HMDB0035289	C6H8N2	108.0687	Organoheterocyclic compounds	Diazines	Pyrazines	4.26841e+06	153601	6.37269e+06	3.05967e+06	5.247e+06	3.82189e+06	1.84318e+06	2.7303e+06	2.67105e+06	1.23212e+06	1.99705e+06	1.61233e+06	2.96264e+06	1	0.52	0.885208	1.43062	1.46743e-07	up
2,5-Furandicarboxylic acid	2,5-Furandicarboxylic acid		HMDB0004812	C6H4O5	156.0059	Organoheterocyclic compounds	Furoic acids	Furoic acid derivatives	2.63917e+07	2.90055e+07	2.2378e+07	9.27057e+06	2.14683e+07	3.35258e+06	4.18554e+06	2.88443e+06	3.86041e+06	3.87319e+06	1.90108e+06	2.3162e+06	2.73566e+06	0.0867438	2.52	0.00922051	5.18135	1.06176	up
2[5H]-furanone	4-Hydroxy-2-butenoic acid gamma-lactone			C4H4O2	84.0211	Organoheterocyclic compounds	Dihydrofurans	Furanones	1.28763e+08	1.50853e+08	1.08408e+08	1.26631e+08	1.14877e+08	3.33592e+07	7.33992e+07	1.27632e+08	1.17377e+08	2.31629e+08	1.3039e+08	1.59286e+08	1.16305e+08	0.902108	0.155	0.405195	1.08637	0.0447414	up
2796	Clofibrate			C12H15ClO3	242.071	Benzenoids	Phenoxyacetic acids	Phenoxyacetic acids	4.11335e+06	8.12933e+06	8.78987e+06	5.82008e+06	3.51418e+06	1.86363e+06	1.74513e+06	1.71653e+06	1.67814e+06	3.94716e+06	1.84895e+06	4.20655e+06	1.45934e+06	0.618565	1.24	0.185323	2.35849	0.208614	up
2S-Amino-tridecanoic acid	2S-Aminotridecanoic acid			C13H27NO2	229.2042	Fatty Acyls	Fatty acids	Amino FA	912149	33665.4	29941.3	41934.4	29066.1	20492.8	20737.3	533972	841414	534895	755149	692555	788214	0.39533	-4.25	0.0949176	0.0526898	0.40304	down
3-(3,4-dihydroxyphenyl)propanoic acid	3,4-Dihydroxyhydrocinnamic acid			C9H10O4	182.0579	Organic acids	Phenylpropanoids	Cinnamic acids	8.26758e+07	1.38975e+08	9.16812e+07	1.34949e+08	1.16232e+08	1.41349e+08	1.23298e+08	2.0269e+08	9.7079e+07	1.29652e+08	2.10403e+08	1.44896e+08	1.14708e+08	0.621304	1.16333	0.376941	1.89753	0.206696	up
3-(4-hydroxy-3-methoxyphenyl)propanoic acid	Dihydroferulic acid			C10H12O4	196.0736	Organic acids	Phenylpropanoids	Cinnamic acids	983592	1.01835e+06	713216	836631	510014	63920.7	140577	51575.1	41912	269153	110521	511539	50881.3	0.622396	1.63	0.421752	2.42718	0.205933	up
3-(4-Hydroxyphenyl)propionic acid	Desaminotyrosine			C9H10O3	166.063	Organic acids	Phenylpropanoids	Cinnamic acids	439648	463414	404855	352726	538937	229460	205923	310862	283289	350021	604163	651215	1.04765e+06	0.999999	0.36	0.944221	1.287	6.40754e-07	up
3-[(1R,2R,3R,5R)-3,5-Dihydroxy-2-(3-oxooctyl)cyclopentyl]propanoic acid	13,14-Dihydro-15-keto-tetranor-PGF1beta			C16H28O5	300.1937	Fatty Acyls	Eicosanoids	Prostaglandins	870134	962745	675808	277723	1.51295e+06	757230	173926	120922	564016	868575	1.39194e+06	1.02234e+06	1.62461e+06	0.598795	0.405	0.551802	1.17994	0.222722	up
3-[3-Methoxy-4-(sulfooxy)phenyl]propanoic acid	Dihydroferulic acid 4-sulfate			C10H12O7S	276.0304	Organic acids	Phenylpropanoids	Cinnamic acids	1.12217e+07	1.0199e+07	1.48737e+07	1.87969e+07	2.22789e+06	350583	113104	157984	111512	302438	481301	457808	191761	7.99376e-05	4.89	1.30649e-05	28.169	4.09725	up
3-Amino-4,7-dihydroxy-8-methylcoumarin	3-Amino-4,7-dihydroxy-8-methylcoumarin			C10H9NO4	207.0532	Polyketides	Flavonoids	Coumarins	94844.1	387946	590012	723992	407727	27775.5	27375.4	25991	24430	85521.5	31157.4	86870.8	25526.4	0.082028	3.9	0.00803606	14.9254	1.08604	up
3-Aminophenol	3-Aminophenol	C05058		C6H7NO	109.0528	Benzenoids	Anilines	Anilines	3.85394e+07	2.90891e+07	3.44584e+07	4.59598e+07	3.0858e+07	1.69262e+07	1.41453e+07	1.66292e+07	1.67161e+07	2.26023e+07	1.74523e+07	3.04318e+07	1.44824e+07	0.686492	1.02	0.385725	1.90114	0.163364	up
3-Chlorotyrosine	3-Chlorotyrosine		HMDB0001885	C9H10ClNO3	215.0349	Organic acids	Amino acids and peptides	Amino acids	1.75233e+06	1.53846e+06	2.46146e+06	217004	1.59886e+06	566102	114789	267118	120606	86806.5	67351.7	64842.2	137125	0.00181225	3.74	0.000443637	13.3333	2.74178	up
3-Hydroxy-3-methylglutaric acid	3-Hydroxymethylglutaric acid			C6H10O5	162.0528	Fatty Acyls	Fatty acids	Dicarboxylic acids	4.81749e+07	1.83195e+08	5.85846e+07	1.30375e+08	1.63787e+08	1.24321e+08	1.11992e+08	5.86869e+07	1.17217e+08	1.30102e+08	6.17133e+07	3.3009e+08	5.16883e+07	0.918387	-0.125	0.789545	0.915751	0.0369742	down
3-hydroxy-3-methyloxindole	3-Methyldioxyindole			C9H9NO2	163.0633	Alkaloids	Tryptophan alkaloids	Indolines	3.02843e+06	2.97231e+06	2.41351e+06	3.17532e+06	4.01569e+06	2.07499e+06	2.19496e+06	2.11906e+06	2.27818e+06	3.04982e+06	2.84868e+06	2.7188e+06	2.11692e+06	1	0.41	0.794061	1.32979	1.46743e-07	up
3-Hydroxybutyric acid	3-Hydroxybutyric acid			C4H8O3	104.0473	Fatty Acyls	Fatty acids	Hydroxy FA	8.62919e+08	9.92849e+08	7.49813e+08	9.57704e+08	9.17518e+08	4.52211e+08	5.0963e+08	3.1431e+08	4.37659e+08	3.62827e+08	2.43222e+08	5.20101e+08	2.47148e+08	0.0078005	1.22	0.00274419	2.20751	2.10788	up
3-Hydroxydodecanedioic acid	3-Hydroxy-dodecanedioic acid		HMDB0000413	C12H22O5	246.1467	Fatty Acyls	Fatty acids	Dicarboxylic acids	1.66022e+06	1.83602e+06	1.10934e+06	968817	599130	558102	211264	63203	866340	986651	6.14494e+06	4.16283e+06	757615	0.880298	0.53	0.722838	1.44509	0.0553704	up
3-Hydroxypyridine	3-Hydroxypyridine			C5H5NO	95.0371	Alkaloids	Pyridine alkaloids	Nicotinic acid alkaloids	2.19513e+07	2.43758e+07	1.41116e+07	3.57027e+07	1.32567e+07	6.19144e+06	3.0483e+07	6.00798e+06	5.35446e+06	1.20017e+07	9.01408e+06	1.69571e+07	1.34404e+08	1	0.37	0.741849	1.29534	1.46743e-07	up
3-Hydroxysebacic acid	3-Hydroxysebacic acid		HMDB0000350	C10H18O5	218.1154	Fatty Acyls	Fatty acids	Hydroxy FA	562437	496096	203124	975249	232473	21078.2	20066.8	17892.1	16521.6	52039.7	79878.3	1.90775e+06	68946.8	1	2.16	0.552733	4.46429	1.46743e-07	up
3-Hydroxytetradecanedioic acid	3-Hydroxy-tetradecanedioic acid		HMDB0000394	C14H26O5	274.178	Fatty Acyls	Fatty acids	Dicarboxylic acids	4.89294e+06	1.94228e+07	1.39198e+06	6.88957e+06	7.14447e+06	780618	544783	570598	535806	499824	3.24338e+06	5.72599e+06	855894	0.231485	2.46833	0.18406	3.1881	0.635477	up
3-Indoxyl sulphate	Indoxyl sulfate			C8H7NO4S	213.0096	Alkaloids	Tryptophan alkaloids	Simple indole alkaloids	7.06398e+09	8.52736e+09	8.29086e+09	5.68414e+09	5.36744e+09	3.47523e+08	6.69594e+08	6.43467e+08	5.5007e+08	3.86568e+08	3.78268e+08	5.1266e+08	6.32671e+08	1.07199e-08	3.64	3.95149e-10	12.1457	7.96981	up
3-Methoxybenzaldehyde	3-Methoxybenzaldehyde		HMDB0031459	C8H8O2	136.0524	Benzenoids	Benzaldehydes	Hydroxybenzaldehydes	2.71971e+07	1.04162e+07	1.86656e+07	4.715e+07	1.6669e+07	8.2089e+06	7.28241e+06	7.06762e+06	6.98763e+06	1.44866e+07	8.34315e+06	2.62598e+07	7.82317e+06	0.849102	1.25	0.308024	2.38663	0.0710399	up
3-Methoxytyramine	3-Methoxytyramine	C05587	HMDB0000022	C9H13NO2	167.0946	Alkaloids	Tyrosine alkaloids	Phenylethylamines	5.28995e+06	4.08008e+06	3.75085e+06	7.3785e+06	4.19132e+06	2.49198e+06	2.4993e+06	2.51537e+06	2.31884e+06	5.15711e+06	2.22059e+06	4.69251e+06	1.97946e+06	1	0.7	0.808942	1.62075	1.46743e-07	up
3-Methyladenine	3-Methyladenine	C00913	HMDB0011600	C6H7N5	149.0701	Nucleic acids	Purines	Aminopurines	1.30619e+06	432993	370690	7.05865e+06	403166	254377	244774	206309	202802	612801	217439	603479	374477	1	0.21	0.549902	1.15607	1.46743e-07	up
3-Methyladipic acid	3-Methyladipic acid		HMDB0000555	C7H12O4	160.0736	Fatty Acyls	Fatty acids	Dicarboxylic acids	4.33192e+07	1.26939e+08	7.33591e+07	1.13941e+08	1.04684e+08	2.14194e+08	1.13422e+07	1.28041e+07	7.9319e+07	1.85495e+08	2.77375e+08	2.4681e+08	3.34748e+08	0.999999	-0.87	0.998853	0.547046	6.40754e-07	down
3-Methylcrotonylglycine	3-Methylcrotonylglycine			C7H11NO3	157.0739	Organic acids	Amino acids and peptides	Amino acids	1.01319e+07	9.54983e+06	6.37632e+06	1.15696e+07	5.81794e+06	2.04333e+06	2.27785e+06	2.09853e+06	2.14599e+06	6.75878e+06	2.18361e+06	9.21927e+06	1.91461e+06	0.864163	1.49	0.318868	2.80112	0.0634042	up
3-Methylhippuric Acid	3-Methylhippuric acid			C10H11NO3	193.0739	Benzenoids	Benzamides	Hippuric acids	1.08453e+06	1.22165e+07	1.92236e+06	3.44261e+06	1.92697e+06	24036.7	24219.8	22747.9	24019.3	23063	25992.9	25133.6	24809.2	1.77869e-06	6.32	1.56675e-07	76.9231	5.7499	up
3-Methylsuberic acid	3-Methylsuberic acid		HMDB0059783	C9H16O4	188.1049	Fatty Acyls	Fatty acids	Dicarboxylic acids	2.20335e+06	2.28693e+06	2.51208e+06	1.27239e+06	770109	227946	306028	281251	629583	1.83132e+06	7.33861e+06	4.4468e+06	5.34751e+06	0.988888	0.51	0.875986	1.4245	0.0048531	up
3-Methylxanthine	3-Methylxanthine	C16357	HMDB0001886	C6H6N4O2	166.0491	Nucleic acids	Purines	Xanthines	6.70209e+06	3.48101e+06	5.3864e+06	2.501e+06	2.53536e+07	167577	162618	68135.1	348373	967836	92653.4	135670	388066	0.0688833	4.25	0.00905121	14.4928	1.16189	up
3-O-methylgallic acid	3,4-Dihydroxy-5-methoxybenzoic acid			C8H8O5	184.0372	Benzenoids	Benzenes	Hydroxybenzoic acids	6.59826e+06	9.26762e+06	9.29263e+06	1.82754e+06	2.60144e+06	91488.7	75809.8	74482.6	78488.4	86205.5	103626	245668	1.7155e+06	7.51794e-05	5.69	1.1091e-05	52.6316	4.1239	up
3-oxopalmitic acid	3-Ketopalmitic acid			C16H30O3	270.2195	Fatty Acyls	Fatty acids	Oxo FA	738772	472308	376764	288573	572362	2.27219e+06	365323	1.16121e+06	1.52251e+06	3.01911e+06	3.76785e+06	1.15816e+06	1.95045e+06	0.0131335	-1.73	0.00449966	0.300842	1.88162	down
3-Oxotetradecanoic acid	3-Oxotetradecanoic acid		HMDB0010730	C14H26O3	242.1882	Fatty Acyls	Fatty acids	Oxo FA	5.245e+06	744980	1.17995e+06	651976	813206	3.1115e+06	565125	886972	2.67651e+06	2.74189e+06	2.80675e+06	1.83754e+06	2.95479e+06	0.654435	-0.94	0.520625	0.505306	0.184134	down
3-tert-Butyladipic acid	Sebacic acid			C10H18O4	202.1205	Fatty Acyls	Fatty acids	Dicarboxylic acids	9.58527e+06	2.14356e+07	1.6254e+07	1.45878e+07	1.44573e+07	1.61571e+07	2.32873e+06	2.93937e+06	5.17729e+06	6.09093e+06	4.55163e+07	2.59468e+07	3.58894e+07	0.639476	0.683333	0.541449	0.968992	0.194176	up
3-Ureidopropionic acid	Ureidopropionic acid			C4H8N2O3	132.0535	Organic nitrogen compounds	Organonitrogen compounds	Ureas	3.99923e+07	6.64669e+07	2.67545e+07	5.38833e+07	4.25371e+07	1.91104e+07	2.71039e+07	1.10769e+07	4.08998e+06	7.50087e+06	9.29884e+06	2.80349e+07	3.59013e+06	0.0590547	2.37	0.00439969	5.15464	1.22875	up
3,4-Dihydroxybenzenesulfonic acid	3,4-Dihydroxybenzenesulfonic acid			C6H6O5S	189.9936	Benzenoids	Benzenes	Benzenesulfonyl compounds	1.06603e+09	8.38369e+08	1.40564e+09	9.46466e+07	6.71428e+08	1.06266e+08	1.76223e+08	9.98757e+07	1.05784e+08	1.00738e+08	8.12683e+07	1.198e+08	1.40391e+08	0.00494136	2.79667	0.00147493	6.86499	2.30615	up
3,4-Dihydroxyphenylglycol O-sulfate	3,4-Dihydroxyphenylglycol O-sulfate			C8H10O7S	250.0147	Organic acids	Organic sulfuric acids	Arylsulfates	1.35009e+07	1.61926e+07	2.31966e+07	8.07908e+06	1.33111e+07	228822	211073	72071.5	134396	128281	75794.5	300462	78976.2	1.87684e-10	6.67	2.6219e-12	100	9.72657	up
3,7-Dimethyluric acid	3,7-Dimethyluric acid	C16360	HMDB0001982	C7H8N4O3	196.0596	Nucleic acids	Purines	Xanthines	609727	910351	1.80496e+06	383970	4.39298e+06	88627	104180	89523.9	98717.6	95156.4	89979.2	112139	89855.1	0.0426326	3.3525	0.00894687	7.98403	1.37026	up
4-Acetamidobenzoic acid	4-Acetamidobenzoic acid			C9H9NO3	179.0582	Benzenoids	Benzenes	Acylaminobenzoic acids	8.34757e+08	7.35839e+08	1.24694e+09	9.06406e+07	5.69357e+08	2.58033e+08	1.40618e+08	1.15842e+08	1.178e+08	9.25484e+07	5.31636e+07	1.20064e+08	1.11347e+08	0.00949448	2.48	0.00304841	5.58659	2.02253	up
4-Acetamidobutanoic acid	4-Acetamidobutanoic acid			C6H11NO3	145.0739	Organic acids	Amino acids and peptides	Amino acids	3.39175e+06	3.11089e+06	2.6591e+06	2.86708e+06	2.90411e+06	6.77759e+07	2.30209e+06	1.94028e+06	2.12836e+06	3.31508e+06	7.41116e+06	6.76596e+06	1.40401e+07	0.705091	-0.75	0.518626	0.596659	0.151755	down
4-Coumaric acid	cis-p-Coumaric acid			C9H8O3	164.0473	Organic acids	Phenylpropanoids	Cinnamic acids	3.72902e+07	1.77578e+08	8.07957e+06	6.27607e+07	5.49889e+07	1.80526e+06	9.5146e+06	8.08226e+06	2.26785e+06	3.14349e+06	6.44159e+06	8.59862e+06	6.81429e+06	0.00137346	3.15	0.000320263	8.84956	2.86218	up
4-Dodecylbenzenesulfonic acid	4-Dodecylbenzenesulfonic acid			C18H30O3S	326.1916	Benzenoids	Benzenes	Benzenesulfonic acids	8.68092e+06	1.06577e+07	5.0869e+06	8.39439e+06	3.5763e+07	2.1895e+08	2.76299e+07	1.72142e+07	9.03923e+06	1.44608e+07	4.90888e+07	1.60177e+07	5.16908e+07	0.16207	-1.39	0.0840346	0.380807	0.790298	down
4-Guanidinobutyric acid	4-Guanidinobutanoic acid			C5H11N3O2	145.0851	Organic nitrogen compounds	Guanidines	Guanidines	2.42854e+07	3.94648e+07	4.57754e+07	1.8439e+07	1.86401e+07	4.62165e+06	7.05621e+06	6.85497e+06	2.89245e+06	6.0574e+06	7.97864e+06	8.76614e+06	3.76206e+06	0.0899639	1.43	0.00949818	2.68817	1.04593	up
4-Heptyloxyphenol	4-Heptyloxyphenol	C14236		C13H20O2	208.1463	Benzenoids	Phenols	Other phenols	10457	50524.2	210678	77568	79731.6	6223.8	26080.8	19311.5	15039.3	8989.07	21035.8	125868	6543.48	1	0.12	0.994506	1.08932	1.46743e-07	up
4-Hydroxy-3-(sulfooxy)benzoic acid	Protocatechuic acid 3-sulfate		HMDB0124993	C7H6O7S	233.9834	Benzenoids	Benzenes	Hydroxybenzoic acids	1.73509e+06	8.74512e+06	6.5965e+06	2.08069e+06	2.26012e+06	212444	229103	214302	236156	239757	221548	236642	229280	1.00231e-08	4.16	3.24985e-10	17.8571	7.999	up
4-Hydroxy-5-methyl-3-furanone	Norfuraneol		HMDB0031859	C5H6O3	114.0317	Organoheterocyclic compounds	Dihydrofurans	Furanones	2.969e+07	1.18844e+07	1.54794e+07	3.82933e+07	3.1394e+07	1.28157e+07	8.92565e+06	8.8224e+06	8.7366e+06	1.65933e+07	9.52242e+06	1.98803e+07	9.63408e+06	1	1.1	0.427285	2.15054	1.46743e-07	up
4-Hydroxybenzaldehyde	4-Hydroxybenzaldehyde			C7H6O2	122.0368	Benzenoids	Benzaldehydes	Hydroxybenzaldehydes	5.89974e+07	9.98471e+07	6.33228e+07	9.31343e+07	8.12405e+07	9.88558e+07	8.54811e+07	1.54144e+08	8.39553e+07	1.06798e+08	1.4479e+08	1.03866e+08	1.28367e+08	0.547	-0.965	0.345352	0.409752	0.262013	down
4-Hydroxybenzoic acid	4-Hydroxybenzoic acid	C00156	HMDB0000500	C7H6O3	138.0317	Benzenoids	Benzenes	Hydroxybenzoic acids	9.9846e+07	2.285e+08	7.30393e+07	1.24287e+08	1.08896e+08	2.53553e+07	5.01127e+06	4.88128e+06	1.16441e+07	9.63687e+06	3.26782e+07	3.24701e+07	741098	0.000419294	3.45	8.28166e-05	10.989	3.37748	up
4-Indolecarbaldehyde	Indole-4-carboxaldehyde			C9H7NO	145.0528	Alkaloids	Tryptophan alkaloids	Simple indole alkaloids	3.49285e+07	3.958e+07	2.5837e+07	3.536e+07	3.87761e+07	3.69458e+07	3.13709e+07	2.66678e+07	2.85574e+07	4.575e+07	2.92662e+07	4.06623e+07	2.44516e+07	0.476847	0.642222	0.252595	0.733736	0.321621	up
4-Methoxyaniline	p-Anisidine	C19326	HMDB0029300	C7H9NO	123.0684	Benzenoids	Anilines	Anilines	1.47787e+06	898608	797783	1.19527e+06	542080	433368	404588	462908	307509	800059	409530	864618	348905	1	0.79	0.467733	1.72414	1.46743e-07	up
4-Methyleneglutamine	4-Methylene-glutamine			C6H10N2O3	158.0691	Organic acids	Amino acids and peptides	Amino acids	1.34542e+08	1.79077e+08	1.09877e+08	1.00856e+08	1.23099e+08	3.1939e+07	3.3802e+07	2.99664e+07	2.30572e+07	3.25876e+07	3.34545e+07	5.10853e+07	3.05187e+07	0.0432617	2.16	0.00235212	4.25532	1.3639	up
4-Methylhippuric acid	p-Methylhippuric acid		HMDB0013292	C10H11NO3	193.0739	Benzenoids	Benzamides	Hippuric acids	1.85556e+06	2.13739e+06	1.78972e+06	4.35797e+06	1.42017e+06	2.86158e+07	514495	634351	3.3314e+06	1.27557e+06	5.72874e+06	7.59491e+06	9.56824e+06	0.783952	-1.26	0.60348	0.417188	0.10571	down
4-Methylphenol	p-Cresol			C7H8O	108.0575	Benzenoids	Phenols	Other phenols	8.66645e+06	7.85712e+06	1.16658e+07	1.43856e+07	5.97182e+06	676363	656705	1.00757e+06	1.11723e+06	886375	1.48593e+06	1.28079e+06	2.32862e+06	0.0213627	2.52	0.00874309	4.88998	1.67034	up
4-Nitroaniline	4-Nitroaniline	C02126		C6H6N2O2	138.0429	Benzenoids	Benzenes	Nitrobenzenes	1.298e+07	9.25679e+06	6.67347e+06	9.21749e+06	1.3017e+06	102133	61289	37423.8	119348	70234.1	34785.3	33983.8	32447.3	4.10256e-07	7.33	2.47207e-08	166.667	6.38695	up
4-Nitrophenol	4-Nitrophenol	C00870	HMDB0001232	C6H5NO3	139.0269	Benzenoids	Phenols	Nitrophenols	992407	331589	402323	1.02958e+06	1.25389e+06	9.18927e+06	1.55742e+06	2.48711e+06	1.47836e+07	1.30998e+07	1.12968e+07	6.0982e+06	8.98835e+06	0.500275	-1.565	0.413816	0.156043	0.300791	down
4-Oxoproline	4-Oxo-proline			C5H7NO3	129.0426	Organic acids	Amino acids and peptides	Amino acids	2.30446e+08	2.6952e+08	2.23846e+08	2.72809e+08	2.08012e+08	2.43992e+08	1.90533e+08	6.32802e+07	2.36254e+08	2.13756e+08	5.50471e+07	2.14421e+08	4.27494e+07	0.624833	0.71	0.50456	1.52788	0.204236	up
4-Phenolsulfonic acid	4-Hydroxybenzenesulfonic acid	C12849		C6H6O4S	173.9987	Benzenoids	Benzenes	Benzenesulfonic acids	1.2655e+10	1.75286e+10	1.21269e+10	1.40582e+10	1.23704e+10	2.76349e+09	3.62028e+09	2.18198e+09	1.15221e+09	1.54389e+09	1.06349e+09	2.11421e+09	1.33995e+09	1.77281e-07	2.77	9.34066e-09	6.84932	6.75134	up
4-Pyridoxate	4-Pyridoxic acid			C8H9NO4	183.0532	Alkaloids	Pyridine alkaloids	Nicotinic acid alkaloids	368251	101511	120895	617692	98169.2	142381	52126.4	51440.5	39330.1	309038	61828.9	463325	39572.2	0.983613	1.02333	0.722049	2.02977	0.00717588	up
4-vinylphenol sulfate	4-Hydroxystyrene			C8H8O	120.0575	Organic acids	Phenylpropanoids	Cinnamic acids	5.27317e+06	3.70786e+06	5.94378e+06	7.28649e+06	4.34102e+07	156425	274941	156679	152920	131490	117330	171027	96836.2	0.00202986	4.76	0.000563864	8.65801	2.69253	up
5'-S-Methyl-5'-thioadenosine	5'-Methylthioadenosine			C11H15N5O3S	297.0896	Nucleic acids	Purines	Purine ribonucleosides	4.38176e+06	1.32914e+07	9.38071e+06	5.99879e+06	7.72723e+06	1.09456e+06	812384	805274	919516	2.39515e+06	943152	3.40565e+06	950469	0.154459	2.61	0.0214766	6.09756	0.811187	up
5-Aminolevulinic acid	5-Amino-levulinic acid			C5H9NO3	131.0582	Fatty Acyls	Fatty acids	Amino FA	1.55445e+07	1.18607e+07	1.62623e+07	1.61901e+07	1.388e+07	1.26672e+07	1.27541e+07	1.08246e+07	7.97305e+06	9.53749e+06	1.51241e+07	3.10481e+07	1.50612e+07	1	0.25	0.994615	1.18624	1.46743e-07	up
5-Hexyl-2-oxotetrahydro-3-furancarboxylic acid	5-Hexyltetrahydro-2-oxo-3-furancarboxylic acid			C11H18O4	214.1205	Organoheterocyclic compounds	Lactones	Gamma butyrolactones	4.55232e+06	5.56353e+06	5.38155e+06	1.31086e+07	2.37709e+06	2.06765e+06	421506	501217	858984	1.67091e+06	3.58046e+06	2.29734e+06	3.10588e+06	0.452684	1.0725	0.397456	0.918907	0.344205	up
5-Hydroxy-2-furoic acid	5-Hydroxy-2-furoic acid		HMDB0059784	C5H4O4	128.011	Organoheterocyclic compounds	Furoic acids	Furoic acid derivatives	1.91066e+08	2.37205e+08	1.62553e+08	6.9028e+07	1.68314e+08	2.76355e+07	3.88215e+07	2.74627e+07	3.67003e+07	3.34335e+07	1.80929e+07	1.92859e+07	2.38575e+07	0.0577349	2.27	0.0041917	4.83092	1.23856	up
5-hydroxy-4-methoxy-5,6-dihydro-2H-pyran-2-one	5-Hydroxy-4-methoxy-5,6-dihydro-2H-pyran-2-one			C6H8O4	144.0423	Organoheterocyclic compounds	Pyranones	Pyranones	2.41029e+09	7.29328e+08	1.54968e+09	2.11896e+09	1.25249e+09	7.92532e+08	9.24509e+08	1.16093e+09	9.45176e+08	8.43651e+08	5.01315e+08	2.71729e+09	5.14573e+08	0.959294	-0.005	0.425485	0.976086	0.0180482	down
5-Hydroxy-DL-tryptophan	5-Hydroxy-DL-tryptophan			C11H12N2O3	220.0848	Alkaloids	Tryptophan alkaloids	Tryptamines	9.18386e+06	1.15632e+07	9.09401e+06	6.60857e+06	6.26041e+06	5.3426e+06	1.75594e+06	1.64342e+06	1.4655e+06	7.03116e+06	934241	3.29869e+06	1.03977e+06	0.169804	1.91	0.0250233	3.7594	0.770051	up
5-Hydroxyindole-3-acetic acid	5-Hydroxyindoleacetic acid			C10H9NO3	191.0582	Alkaloids	Tryptophan alkaloids	Indoleacetic acids	7.08548e+07	7.36461e+07	5.04386e+07	1.54968e+07	3.74827e+07	3.71635e+06	4.25604e+06	2.15384e+06	2.66898e+06	9.31989e+06	1.92526e+06	4.89947e+06	2.49739e+06	0.125002	3.75143	0.0222792	8.08314	0.903082	up
5-Hydroxyindolepyruvate	5-Hydroxyindolepyruvic acid			C11H9NO4	219.0532	Alkaloids	Tryptophan alkaloids	Indolecarboxylic acids	157262	45856.7	22153.1	236758	74706.7	2.06859e+06	1.09779e+06	446920	923095	91792.7	1.50622e+06	146440	1.00814e+06	1	-1.51	0.54543	0.351865	1.46743e-07	down
5-Methylcytosine	5-Methylcytosine	C02376	HMDB0002894	C5H7N3O	125.0589	Nucleic acids	Pyrimidines	Pyrimidones	4.10765e+06	4.89259e+06	3.21488e+06	4.08842e+06	5.40813e+06	2.04412e+06	2.36568e+06	2.44645e+06	933460	3.99893e+06	1.55879e+06	3.8204e+06	2.20282e+06	0.612262	0.75	0.182947	1.67785	0.213063	up
5-methylthioribose	5-Methylthioribose			C6H12O4S	180.0456	Carbohydrates	Monosaccharides	Hexoses	4.12169e+06	4.23591e+06	5.07732e+06	3.68541e+06	3.42397e+06	218770	321816	314044	244569	321221	160707	3.04907e+06	336595	0.214205	3.41	0.0364405	10.6383	0.66917	up
5-Oxohexanoic acid	5-Ketocaproic acid			C6H10O3	130.063	Fatty Acyls	Fatty acids	Oxo FA	4.4915e+07	2.67844e+07	1.47865e+07	4.03537e+07	4.26227e+07	2.28942e+07	5.14421e+06	1.92871e+07	8.71401e+06	3.5151e+07	2.1238e+07	1.29171e+07	1.97651e+07	1	0.98	0.443622	1.97239	1.46743e-07	up
5-Sulfosalicylic acid	5-Sulfosalicylic acid			C7H6O6S	217.9885	Benzenoids	Benzenes	Benzenesulfonyl compounds	5.74425e+06	1.37593e+07	2.53547e+07	6.08551e+06	5.58084e+06	321990	161677	151400	150058	189887	149827	277019	285209	1.48804e-06	5.145	1.40333e-07	35.0877	5.82738	up
5alpha-cholest-7-en-3beta-ol	Lathosterol			C27H46O	386.3549	Sterol Lipids	Sterols	Cholesterols	920725	761295	1.57775e+07	854817	9.09193e+06	1.53833e+07	1.42701e+07	1.65366e+07	2.05694e+07	508389	1.87299e+07	658891	5.48952e+06	1	1.28	0.790599	0.852515	1.46743e-07	up
6-Aminocaproic acid	6-Aminocaproic acid	C02378	HMDB0001901	C6H13NO2	131.0946	Fatty Acyls	Fatty acids	Amino FA	4.78002e+07	5.96314e+07	7.57192e+07	3.52466e+07	3.52009e+07	8.89839e+06	9.99216e+06	1.03866e+07	9.26559e+06	7.84453e+06	1.17668e+07	1.71404e+07	1.23476e+07	0.080838	1.76	0.00784225	3.38983	1.09238	up
6-Hydroxycaproic acid	6-Hydroxycaproic acid			C6H12O3	132.0786	Fatty Acyls	Fatty acids	Hydroxy FA	2.47883e+08	2.35596e+08	2.88224e+08	3.06839e+08	2.46496e+08	7.47343e+07	8.65612e+07	4.63274e+07	5.52504e+07	8.91769e+07	5.17829e+07	6.82666e+07	8.92124e+07	0.189861	1.955	0.171181	3.33148	0.721563	up
6-Hydroxymelatonin	6-Hydroxymelatonin	C05643	HMDB0004081	C13H16N2O3	248.1161	Alkaloids	Tryptophan alkaloids	3-Alkylindoles	43035.3	45126.6	112406	43630.2	195523	21159.5	20636.4	18716.7	20443.1	29328.9	21025.1	37210.5	19693	0.210795	1.13	0.0356504	2.18818	0.676139	up
6-hydroxypseudooxynicotine	6-Hydroxypseudooxynicotine			C10H14N2O2	194.1055	Alkaloids	Pyridine alkaloids	Nicotinic acid alkaloids	425805	1.34398e+06	234768	599381	909498	181311	169938	693745	149915	4.24449e+06	726828	1.45927e+06	448802	1	0.7	0.870728	1.62075	1.46743e-07	up
6-Methylnicotinamide	6-Methylnicotinamide		HMDB0013704	C7H8N2O	136.0637	Alkaloids	Pyridine alkaloids	Nicotinic acid alkaloids	1.62776e+07	2.63028e+07	2.65278e+07	3.04685e+07	2.60683e+07	1.20079e+06	360781	980058	5.70681e+06	7.11896e+06	8.0202e+06	3.78763e+06	2.07273e+07	0.147023	2.78	0.0199899	6.89655	0.832614	up
6-Methylquinoline	6-Methylquinoline		HMDB0033115	C10H9N	143.0735	Alkaloids	Anthranilic acid alkaloids	Quinazoline alkaloids	5.55242e+07	6.10065e+07	3.92862e+07	6.57593e+07	6.48299e+07	5.56012e+07	6.44021e+07	5.15867e+07	6.46256e+07	7.12731e+07	5.15566e+07	8.67596e+07	5.2679e+07	0.715132	-0.21	0.228948	0.863558	0.145614	down
7-Methylguanine	7-Methylguanine	C02242	HMDB0000897	C6H7N5O	165.0651	Nucleic acids	Purines	Hypoxanthines	3.0899e+07	4.83222e+07	2.7087e+07	2.02927e+07	3.03146e+07	5.76174e+06	4.57803e+06	2.30046e+06	3.50022e+06	3.47584e+06	1.62226e+06	3.99833e+06	4.44591e+06	0.0525489	2.34	0.00333246	5.07614	1.27944	up
7-Methylxanthine	7-Methylxanthine	C16353	HMDB0001991	C6H6N4O2	166.0491	Nucleic acids	Purines	Xanthines	1.15631e+07	1.46783e+07	1.7232e+07	1.06605e+07	4.55772e+07	822497	734293	139590	647716	1.78778e+06	700279	674045	790933	0.0302564	4.32	0.000855858	20	1.51918	up
7,8-dihydro-8-oxoguanine	8-Hydroxyguanine			C5H5N5O2	167.0443	Nucleic acids	Purines	Hypoxanthines	1.63871e+07	5.41485e+07	2.60899e+07	1.24109e+08	2.73934e+07	88795	68590.6	115765	54095.2	72684.8	131257	72013.8	70474.9	0.0871376	7.83	0.00897413	250	1.05979	up
7,8-Dihydrobiopterin	7,8-Dihydrobiopterin			C9H13N5O3	239.1018	Organoheterocyclic compounds	Pterins	Biopterins	2.70235e+06	7.7581e+06	3.46318e+06	3.55737e+06	3.24875e+06	1.64372e+06	427408	963298	334044	383335	819293	1.47714e+06	1.00976e+06	0.118435	1.84	0.0146982	3.58423	0.926521	up
8-[(Aminomethyl)sulfanyl]-6-sulfanyloctanoic acid	8-[(aminomethyl)sulfanyl]-6-sulfanyloctanoic acid		HMDB0013639	C9H19NO2S2	237.0857	Fatty Acyls	Fatty acids	Thia FA	639666	419952	845976	599321	968025	1.06455e+06	270385	302242	123619	591470	977671	1.01886e+06	481357	0.115882	1.1	0.0141275	2.14592	0.935983	up
8-hydroxy-deoxyguanosine	8-Hydroxy-deoxyguanosine			C10H13N5O5	283.0917	Nucleic acids	Purines	Purine deoxyribonucleosides	1.64761e+06	1.26608e+06	633965	198909	363557	21866.2	24624.5	22210.5	210812	37444.1	21101.9	47114	20075.2	0.0969611	4.08	0.0108164	16.9492	1.0134	up
8-Hydroxyquinoline	Quinolin-8-ol	C19434		C9H7NO	145.0528	Organoheterocyclic compounds	Hydroxyquinolines	Hydroxyquinolines	8.3736e+07	1.05323e+08	7.26113e+07	1.73806e+07	6.02456e+07	7.49717e+06	8.02254e+06	6.72876e+06	7.56075e+06	1.24629e+07	7.04719e+06	1.10374e+07	7.65695e+06	0.441354	1.78	0.16115	2.32198	0.355213	up
9-Decenoylcarnitine	CAR 10:1(9)		HMDB0013205	C17H31NO4	313.2253	Fatty Acyls	Fatty esters	Acyl carnitines	4.92234e+06	541466	350432	5.48371e+06	226724	3.40537e+06	261669	55122.5	64258.7	385206	4.51746e+06	1.01044e+07	6.05436e+06	0.639948	-0.466667	0.55128	0.166732	0.193855	down
9-Methyluric acid	9-Methyluric acid		HMDB0001973	C6H6N4O3	182.044	Nucleic acids	Purines	Xanthines	775655	1.93013e+06	3.09217e+06	636151	9.72211e+06	114665	125321	44319	78418.1	96157.9	45152.6	78944.5	45923.6	0.105974	3.445	0.0290474	4.75059	0.974799	up
9-Oxononanoic acid	9-Oxo-nonanoic acid	C16322	HMDB0094711	C9H16O3	172.1099	Fatty Acyls	Fatty acids	Oxo FA	7.61677e+06	2.72519e+06	3.22589e+06	3.63177e+06	3.38626e+06	3.105e+07	2.10725e+06	3.53079e+06	1.81514e+06	1.3644e+07	1.33442e+06	1.44404e+07	1.21362e+07	0.60419	-0.43	0.374773	0.434065	0.218826	down
Acamprosate	Acamprosate		HMDB0014797	C5H11NO4S	181.0409	Organic acids	Organosulfonic acids	Organosulfonic acids	4.58752e+06	8.54082e+06	4.08919e+06	3.66259e+06	2.35563e+06	296951	534640	97576.4	841605	1.33653e+06	54417.5	276144	53041.6	0.000624171	3.76	0.000130197	13.5135	3.2047	up
Aceglutamide	N-Acetylglutamic acid			C7H11NO5	189.0637	Organic acids	Amino acids and peptides	Amino acids	1.21905e+07	3.49115e+07	1.42746e+07	1.14465e+07	3.46947e+06	5.26437e+06	8.79213e+06	6.67783e+06	5.22978e+06	3.82913e+06	5.92636e+06	7.56982e+06	4.79439e+06	0.805821	0.7975	0.6288	1.62009	0.0937613	up
Acetohydroxamic acid	Acetohydroxamic acid	C06808	HMDB0014691	C2H5NO2	75.032	Organic acids	Carboxylic acids	Other carboxylic acids	5.25625e+07	4.85523e+07	3.68241e+07	7.13183e+07	3.07147e+07	9.16892e+06	1.14053e+07	1.02363e+07	1.12603e+07	6.26106e+07	1.02537e+07	5.91517e+07	1.06151e+07	0.845106	1.72	0.535854	3.15126	0.0730887	up
Acetophenone	Acetophenone	C07113	HMDB0033910	C8H8O	120.0575	Organic oxygen compounds	Acetophenones	Acetophenones	1.68213e+07	1.43319e+07	1.29131e+07	3.03605e+07	1.35024e+07	1.25684e+07	9.78568e+06	1.68024e+07	9.2247e+06	1.71107e+07	1.72163e+07	4.03968e+07	1.02071e+07	1	-0.22	0.932369	0.858369	1.46743e-07	down
Aceturic acid	N-Acetylglycine			C4H7NO3	117.0426	Organic acids	Amino acids and peptides	Amino acids	8.86019e+06	7.59242e+06	2.80568e+06	1.39152e+07	4.61463e+06	2.10441e+06	3.08242e+06	2.07383e+06	2.2515e+06	4.45307e+06	2.5957e+06	1.51848e+07	3.04289e+06	1	1.3	0.721365	2.46305	1.46743e-07	up
Acetyl-L-carnitine	CAR 2:0	C02571	HMDB0000201	C9H17NO4	203.1158	Fatty Acyls	Fatty esters	Acyl carnitines	8.87909e+08	7.90232e+08	7.49735e+08	6.43525e+08	5.53153e+08	7.95292e+08	1.03091e+09	7.6363e+08	9.64362e+08	8.84401e+08	6.68901e+08	5.4743e+08	4.75341e+08	1	0.05	0.811072	1.0352	1.46743e-07	up
Acetyl-L-methionine	N-Acetylmethionine			C7H13NO3S	191.0616	Organic acids	Amino acids and peptides	Amino acids	1.00366e+06	2.49227e+06	459417	1.54349e+06	1.04212e+06	27334.8	28584.4	26327.8	25952.5	200229	442272	543679	165766	0.135858	2.75	0.0180091	6.49351	0.866916	up
Acetylarginine	N-Acetylarginine			C8H16N4O3	216.1222	Organic acids	Amino acids and peptides	Amino acids	1.14812e+07	2.57236e+07	3.04968e+07	9.94513e+06	2.0738e+07	2.46462e+06	3.52919e+06	3.64505e+06	1.86954e+06	1.81233e+06	3.20557e+06	2.7075e+06	3.19286e+06	0.0427505	2.08	0.0020183	4.23729	1.36906	up
Acetylcholine	Acetylcholine	C01996	HMDB0000895	C7H16NO2	146.1181	Organic nitrogen compounds	Cholines	Acyl cholines	5.42777e+07	1.11309e+08	1.31193e+08	5.33255e+07	5.9196e+07	5.62647e+07	4.20026e+07	6.62358e+07	3.0391e+07	3.54352e+07	5.4231e+07	4.30648e+07	3.79538e+07	0.210524	0.57	0.0355207	1.48148	0.676698	up
acetylserine	O-Acetylserine			C5H9NO4	147.0532	Organic acids	Amino acids and peptides	Amino acids	9.54842e+06	9.55384e+06	7.51758e+06	9.41242e+06	4.32369e+06	1.52958e+06	1.83002e+06	1.3356e+06	1.00722e+06	2.65663e+06	1.25282e+06	3.49622e+06	1.44833e+06	0.34414	2.04	0.0769174	4.11523	0.463265	up
Acipimox	Acipimox			C6H6N2O3	154.0378	Organoheterocyclic compounds	Diazines	Pyrazine carboxylic acids	7.64083e+06	1.13517e+07	1.25906e+07	7.92571e+06	7.08701e+06	739562	530179	529184	696344	1.06468e+06	606142	842289	1.35614e+06	0.52186	1.705	0.280794	1.80995	0.282446	up
Adenine	Adenine	C00147	HMDB0000034	C5H5N5	135.0545	Nucleic acids	Purines	Aminopurines	1.80293e+08	1.01006e+08	2.54881e+07	4.97621e+08	5.5303e+07	4.58239e+06	5.50827e+06	3.2381e+06	4.75979e+06	5.82326e+07	2.50971e+06	1.28412e+07	2.3599e+06	0.575083	2.39	0.166224	5.2356	0.240269	up
Adenosine	Adenosine	C00212	HMDB0000050	C10H13N5O4	267.0968	Nucleic acids	Purines	Purine ribonucleosides	7.07642e+07	2.50719e+06	5.08368e+06	7.92293e+06	2.11257e+07	3.04356e+06	2.57126e+06	2.37205e+06	2.01221e+06	1.99767e+06	3.46656e+06	2.25719e+06	1.52298e+06	0.70131	0.82	0.41133	1.65017	0.15409	up
Adenosine 5'-monophosphate	AMP			C10H14N5O7P	347.0631	Nucleic acids	Purines	Purine rNMP	520035	3.36582e+07	4.99693e+07	344514	1.84579e+07	267911	229589	5.58529e+06	1.27453e+07	9.54167e+06	133294	137432	105371	0.421575	1.54	0.262416	2.70636	0.375125	up
Adipic acid	Adipic acid			C6H10O4	146.0579	Fatty Acyls	Fatty acids	Dicarboxylic acids	1.75163e+07	5.7177e+07	3.23188e+07	3.85361e+07	1.37535e+07	4.7145e+07	7.22202e+06	7.39598e+06	2.00244e+07	5.62423e+07	3.82908e+07	3.97341e+07	7.08681e+07	0.723478	-0.035	0.548968	0.957854	0.140574	down
Adipoyl-L-carnitine	CAR DC6:0			C13H23NO6	289.1525	Fatty Acyls	Fatty esters	Acyl carnitines	2.66808e+06	1.53529e+07	3.03159e+06	5.34161e+06	1.72308e+06	465679	667445	406609	494845	452352	274852	678728	373450	0.0964795	2.79667	0.0295485	6.04839	1.01556	up
Adrenic acid	Adrenic acid	C16527	HMDB0002226	C22H36O2	332.2715	Fatty Acyls	Fatty acids	Unsaturated FA	861762	174582	86270.8	244788	230448	232358	139113	343427	255574	248472	282434	209407	109557	0.999999	-0.02	0.919756	0.988142	6.40754e-07	down
Ala-Tyr	Ala-Tyr			C12H16N2O4	252.111	Organic acids	Amino acids and peptides	Dipeptides	497563	157167	50828.5	258041	340885	138298	131168	21628.7	133433	216388	256561	254362	122468	0.930286	0.97	0.363404	1.95695	0.0313836	up
Aldehyde C14	Myristaldehyde			C14H28O	212.214	Fatty Acyls	Fatty aldehydes	Fatty aldehydes	530035	311301	219993	224707	411132	231928	33084.7	29915.6	35133.7	348658	94096.8	125127	212926	0.0281694	1.64	0.0110059	3.11526	1.55022	up
Alfentanil	Alfentanil	C08005	HMDB0014940	C21H32N6O3	416.2536	Benzenoids	Anilides	Anilides	822805	922953	315140	845024	1.23511e+06	33407	43477.4	40291.5	21060.5	33311.3	55866.8	53584.6	144136	0.0879494	4.24	0.00914229	18.8679	1.05577	up
Allopurinol	Allopurinol		HMDB0014581	C5H4N4O	136.0385	Nucleic acids	Pyrimidines	Other pyrimidines	5.26866e+07	7.65584e+07	347424	2.35094e+06	3.07245e+06	670016	191454	98638.1	4.44385e+06	3.17491e+06	85224.4	204724	64235.2	0.0116014	6.77	0.00389014	111.111	1.93549	up
alloxan	Alloxan			C4H2N2O4	142.0015	Nucleic acids	Pyrimidines	Barbituric acid derivatives	3.95608e+06	5.36723e+06	3.73512e+06	6.68493e+06	3.99568e+06	3.95061e+06	1.03259e+07	4.53525e+06	6.84403e+06	7.98018e+06	3.17757e+06	6.74966e+06	1.04697e+07	0.532612	-0.54	0.353156	0.688705	0.273589	down
Aloin B	Aloin B			C21H22O9	418.1264	Polyketides	Aromatic polyketides	Anthracenes and phenanthrenes	763709	814691	310053	229231	284549	307960	21691.9	20416.4	22255.8	699731	33131	585887	470722	0.253657	0.8	0.141461	1.74216	0.595753	up
alpha-ketoadipic acid	2-Oxoadipic acid			C6H8O5	160.0372	Fatty Acyls	Fatty acids	Dicarboxylic acids	3.02834e+06	1.93045e+07	3.56597e+06	1.051e+07	9.7488e+06	2.42244e+06	3.92125e+06	1.09379e+06	3.1348e+06	2.31751e+06	1.25501e+06	5.43249e+06	2.47554e+06	0.0183584	2.26	0.00668568	4.47427	1.73617	up
Aminohippuric acid	Aminohippuric acid		HMDB0001867	C9H10N2O3	194.0691	Benzenoids	Benzamides	Hippuric acids	318701	173566	161420	436037	144682	67972.6	60802.2	67216.4	108234	274945	71377.7	193336	240737	1	-0.26	0.788768	0.834725	1.46743e-07	down
AMPA	Ampa			C7H10N2O4	186.0641	Organic acids	Amino acids and peptides	Amino acids	361839	267937	133207	1.27174e+06	157693	72037.2	76416	98528.1	60099.4	320177	68383.6	1.20462e+06	296133	0.999999	0.204	0.9312	1.12108	2.45545e-07	up
Aniline	Aniline	C00292	HMDB0003012	C6H7N	93.0578	Benzenoids	Anilines	Anilines	9.47581e+06	1.44041e+07	1.44208e+07	1.27651e+07	1.56295e+07	8.85055e+06	7.45307e+06	6.55199e+06	6.53575e+06	1.57151e+07	1.33228e+07	1.45969e+07	7.0533e+06	0.859406	0.748	0.573894	1.6442	0.0658017	up
Anthranilic acid	2-Aminobenzoic acid	C00108	HMDB0001123	C7H7NO2	137.0477	Benzenoids	Benzenes	Aminobenzoic acids	1.31738e+07	9.00677e+06	9.46832e+06	1.37877e+07	9.20416e+06	7.27252e+06	6.20478e+06	5.38272e+06	6.15937e+06	8.18984e+06	5.65589e+06	1.02514e+07	5.96883e+06	1	0.61	0.5324	1.52672	1.46743e-07	up
Arabic acid	Arabinonic acid			C5H10O6	166.0477	Carbohydrates	Monosaccharides	Sugar acids	6.88306e+07	1.1053e+08	8.63128e+07	3.28373e+07	4.71252e+07	1.49835e+08	5.9315e+06	6.88555e+06	1.16629e+07	1.51191e+07	2.06111e+07	2.94923e+07	3.14669e+07	0.0829025	1.7	0.0386401	3.24675	1.08143	up
Arachidonic acid	Arachidonic acid	C00219	HMDB0001043	C20H32O2	304.2402	Fatty Acyls	Fatty acids	Unsaturated FA	2.7277e+07	8.0482e+06	4.64992e+06	1.09392e+07	1.30004e+07	1.62775e+07	6.0723e+06	1.29794e+07	1.08719e+07	1.3563e+07	1.4516e+07	8.26187e+06	8.77494e+06	0.999999	-0.01	0.997138	0.99108	6.40754e-07	down
Arachidonoylcarnitine	CAR 20:4		HMDB0006455	C31H54NO4	504.4053	Fatty Acyls	Fatty esters	Acyl carnitines	3.41782e+06	1.98277e+06	923715	1.06077e+06	2.01318e+06	761527	552793	928704	2.0387e+06	690698	554743	710839	617297	0.581246	0.98	0.169048	1.97628	0.23564	up
ARECOLINE	Arecoline			C8H13NO2	155.0946	Alkaloids	Alkaloids	Other alkaloids	6.65388e+06	5.64908e+06	4.98675e+06	9.26808e+06	7.17394e+06	3.27624e+06	3.02577e+06	3.39765e+06	3.31457e+06	7.64845e+06	3.58615e+06	5.15021e+06	2.77552e+06	1	0.73	0.626906	1.66389	1.46743e-07	up
arg-asn	Arg-Asn			C10H20N6O4	288.1546	Organic acids	Amino acids and peptides	Dipeptides	3.95811e+06	9.41388e+06	1.98415e+06	2.32913e+06	1.71264e+06	465280	106353	123762	105407	146220	1.14584e+06	1.94827e+06	762103	0.00549708	3.885	0.00167108	8.73362	2.25987	up
ARG-PHE	Arg-Phe			C15H23N5O3	321.1801	Organic acids	Amino acids and peptides	Dipeptides	712570	44049.6	42131.6	1.9872e+06	38590.7	24430.7	26504.4	26330.1	24144.7	42260.6	359544	5.5532e+06	88788.7	1	0.85	0.792656	1.80832	1.46743e-07	up
Ascorbic acid	Vitamin C			C6H8O6	176.0321	Organoheterocyclic compounds	Lactones	Gamma butyrolactones	3.03373e+07	3.35377e+07	2.12369e+07	6.71314e+07	2.00264e+07	2.07481e+07	2.04595e+07	1.28527e+07	6.09292e+07	2.48615e+07	5.68281e+06	5.17966e+06	1.98184e+07	0.661987	0.825	0.487206	1.76523	0.17915	up
Asp-Ile	Asp-Ile			C10H18N2O5	246.1216	Organic acids	Amino acids and peptides	Dipeptides	1.68569e+06	2.25029e+06	538758	1.37994e+06	433780	150556	85488.7	35037.3	126390	80968.5	111811	692081	127930	0.0427505	3.12	0.00199351	8.69565	1.36906	up
Azelaic acid	Azelaic acid			C9H16O4	188.1049	Fatty Acyls	Fatty acids	Dicarboxylic acids	1.67222e+08	2.15038e+08	2.22932e+08	2.86355e+08	2.35869e+08	3.91558e+07	2.73667e+07	3.0757e+07	1.21346e+08	4.01342e+08	5.01824e+08	3.82957e+08	7.80008e+06	0.528548	2.1675	0.350908	2.81889	0.276916	up
Benzamide	Benzamide	C09815	HMDB0004461	C7H7NO	121.0528	Benzenoids	Benzamides	Benzamides	8.74491e+07	6.96812e+07	6.05028e+07	9.53961e+07	8.52772e+07	5.47277e+07	4.94672e+07	4.89236e+07	5.01223e+07	6.69446e+07	4.97795e+07	8.82432e+07	5.24847e+07	1	0.41	0.860688	1.32802	1.46743e-07	up
Benzoic acid	Benzoic acid	C00539	HMDB0001870	C7H6O2	122.0368	Benzenoids	Benzenes	Benzoic acids	1.39401e+07	1.83056e+07	1.94904e+07	4.09096e+07	5.08804e+07	1.26497e+07	8.07055e+06	3.09299e+07	1.90359e+07	3.45404e+07	3.54929e+07	1.05903e+07	4.76704e+07	0.680173	0.27	0.493867	1.20919	0.167381	up
Benzylamine	Benzylamine	C15562	HMDB0033871	C7H9N	107.0735	Benzenoids	Benzenes	Other benzenes	4.25693e+07	7.83864e+07	5.26432e+07	6.64192e+07	6.53935e+07	9.51628e+07	7.93941e+07	1.34299e+08	6.65273e+07	8.00143e+07	1.32646e+08	7.11893e+07	7.77248e+07	1	-0.23	0.733524	0.854701	1.46743e-07	down
beta-muricholic acid	beta-Muricholic acid			C24H40O5	408.2876	Sterol Lipids	Bile acids	C24 Bile acids	2.09979e+06	3.25125e+06	561356	1.52728e+06	4.57087e+06	285473	225776	168080	22443.8	97888.4	229825	126833	392732	0.0378569	3.18	0.00148571	9.09091	1.42185	up
Betaine	Betaine		HMDB0000043	C5H11NO2	117.079	Organic acids	Amino acids and peptides	Amino acids	3.68731e+09	3.70574e+09	3.48618e+09	4.40376e+09	2.69955e+09	2.6938e+09	3.19986e+09	2.65596e+09	2.42729e+09	2.67446e+09	3.99024e+09	6.62384e+09	3.47617e+09	1	0.21	0.630054	1.15875	1.46743e-07	up
Bis(2-ethylhexyl) phthalate	Bis(2-ethylhexyl)phthalate			C24H38O4	390.277	Benzenoids	Benzenes	Hydroxybenzoic acids	80755.1	2.58362e+07	2.18019e+07	750306	361198	916807	246417	1.17962e+06	149621	930093	658098	935041	261425	1	-0.15	0.498676	0.899281	1.46743e-07	down
Brassylic acid	Tridecanedioic acid			C13H24O4	244.1675	Fatty Acyls	Fatty acids	Dicarboxylic acids	6.84163e+06	3.71002e+06	2.7158e+06	4.46382e+06	5.13208e+06	1.11543e+07	535474	593930	1.36003e+06	1.31691e+06	951263	1.30676e+06	1.09045e+06	0.293625	0.72	0.197196	0.998004	0.532207	up
but-1-ene-1,2,4-tricarboxylic acid	cis-Homoaconitic acid			C7H8O6	188.0321	Organic acids	Carboxylic acids	Tricarboxylic acids	1.23701e+06	2.06086e+06	2.37414e+06	354200	723351	293553	160013	270808	47586	180336	568808	357183	50655.5	0.0161695	2.18	0.000145991	4.52489	1.7913	up
But-3-en-1-amine	3-Buten-1-amine			C4H9N	71.0735	Fatty Acyls	Fatty amines	Monoalkylamines	1.00036e+09	1.2541e+09	6.14038e+08	1.0914e+09	9.51276e+08	1.22619e+09	1.26864e+09	1.02206e+09	8.39972e+08	1.21221e+09	1.09182e+09	1.53932e+09	9.28088e+08	1	-0.04	0.774806	0.97371	1.46743e-07	down
butalbital	Butalbital			C11H16N2O3	224.1161	Nucleic acids	Pyrimidines	Barbituric acid derivatives	306486	115534	450404	400743	266705	332981	403021	457061	611764	687663	183809	636360	128827	0.827295	-1	0.293179	0.501002	0.0823396	down
Butenylcarnitine	CAR 4:1		HMDB0013126	C11H19NO4	229.1314	Fatty Acyls	Fatty esters	Acyl carnitines	1.03729e+06	1.85456e+06	1.14419e+06	927318	507101	512372	275103	183612	149061	850805	350354	904701	273402	0.542931	1.315	0.242319	2.3108	0.265256	up
Butylated hydroxytoluene	2,6-Di-tert-butyl-4-methylphenol	C14693	HMDB0033826	C15H24O	220.1827	Benzenoids	Benzenes	Phenylpropanes	55779.8	54502.5	85742.7	274957	32262.4	708174	44764.8	419525	33115.2	110530	647877	66773.6	63356	1	0.36	0.700371	1.2837	1.46743e-07	up
Butyrolactone 3	gamma-Butyrolactone			C4H6O2	86.0368	Fatty Acyls	Fatty esters	Fatty lactones	715222	816345	670167	601730	915807	744670	346631	296138	490826	550205	644092	474282	310450	0.401822	0.94	0.247173	1.79372	0.395966	up
C12-Carnitine	CAR 12:0			C19H37NO4	343.2723	Fatty Acyls	Fatty esters	Acyl carnitines	167853	16148.9	14563.7	11236.8	15484.5	120211	15856.2	263690	165170	165916	253453	150756	68379.8	0.00760182	-3.39	0.00233128	0.0951113	2.11908	down
Caffeic acid 3-sulfate	Caffeic acid 3-sulfate			C9H8O7S	259.9991	Organic acids	Phenylpropanoids	Cinnamic acids	8.70542e+07	1.68404e+08	1.76937e+08	4.88614e+07	4.39585e+07	2.49493e+06	5.66534e+06	8.04774e+06	1.54728e+06	1.77869e+06	2.56206e+06	4.98903e+06	1.12921e+06	1.49374e-05	5.51	1.7771e-06	45.4545	4.82572	up
Caffeine	Caffeine	C07481	HMDB0001847	C8H10N4O2	194.0804	Nucleic acids	Purines	Xanthines	1.9058e+06	8.99174e+06	3.31159e+07	7.57162e+06	1.63528e+07	160458	154075	174904	685892	501761	746183	479435	687669	0.0579946	4.16	0.00422829	17.8571	1.23661	up
Caftaric acid	Caffeoyltartaric acid		HMDB0013680	C13H12O9	312.0481	Organic acids	Phenylpropanoids	Cinnamic acids	692154	2.08661e+06	1.04224e+06	580154	642809	887370	563101	615528	552419	802335	885971	962583	1.83123e+06	0.999999	-0.05	0.907621	0.967118	6.40754e-07	down
carisoprodol	Carisoprodol			C12H24N2O4	260.1736	Organic oxygen compounds	Organooxygen compounds	Polyols	15097.6	31075.1	76867.4	37557.7	23250.2	89303.3	86581.7	126278	33131.3	61957.3	55918.5	124678	30700.8	1	-0.72	0.616128	0.606061	1.46743e-07	down
Catechin	Catechin			C15H14O6	290.079	Polyketides	Flavonoids	Flavans, Flavanols and Leucoanthocyanidins	8.036e+06	9.69488e+06	8.37202e+06	5.89617e+06	6.66664e+06	1.60807e+06	1.70708e+06	2.51061e+06	695555	1.64754e+06	1.75957e+06	1.93492e+06	678469	5.00597e-05	2.13	7.06057e-06	4.38596	4.30051	up
Ceramide (d18:1/16:0)	Cer 18:1;O2/16:0			C34H67NO3	537.5121	Sphingolipids	Ceramides	Cer	10706.3	242054	209602	244908	10032.1	8101.2	8264.61	7581.88	7830.48	169638	8589.7	67527.4	8205.82	1	0.37	0.892615	1.29534	1.46743e-07	up
cholic acid	Cholic acid			C24H40O5	408.2876	Sterol Lipids	Bile acids	C24 Bile acids	116317	244224	19437.1	125767	375795	7241.35	7136.41	19809.4	8688.03	7913.42	11595.5	25114.5	105005	0.824064	2.39	0.29061	5.2356	0.0840389	up
Choline	Choline			C5H14NO	104.1075	Organic nitrogen compounds	Cholines	Cholines	1.38703e+08	1.51065e+08	1.32268e+08	1.38219e+08	1.24622e+08	1.21453e+08	1.26652e+08	1.25091e+08	1.28482e+08	1.37311e+08	1.27787e+08	1.71985e+08	1.19803e+08	1	0.2675	0.869146	1.11142	1.46743e-07	up
Ciclopirox	Ciclopirox		HMDB0015319	C12H17NO2	207.1259	Alkaloids	Pyridine alkaloids	Nicotinic acid alkaloids	126208	89245.6	280253	180723	289013	57763.9	43453.1	22348	152709	48701.9	292346	80837.8	80449.7	0.0437211	2.52	0.00220216	5.74713	1.35931	up
Cinnamoyl glycine	Cinnamoylglycine			C11H11NO3	205.0739	Organic acids	Phenylpropanoids	Cinnamic acids	2.37965e+07	7.17264e+06	7.36444e+06	1.35991e+07	9.84134e+06	99292.9	281850	279197	124478	86428	335451	434101	25947.5	2.97478e-07	5.41	1.70401e-08	43.4783	6.52655	up
cis-2-Carboxycyclohexyl-acetic acid	cis-2-Carboxycyclohexyl-acetic acid	C14112		C9H14O4	186.0892	Fatty Acyls	Fatty acids	Dicarboxylic acids	1.17969e+06	797325	981756	901784	430466	566829	310497	329097	247597	550137	290359	1.2235e+06	3.57738e+07	0.973181	1.21	0.66674	2.13904	0.0118064	up
cis-4-Decenedioic acid	4Z-Decenedioic acid		HMDB0000603	C10H16O4	200.1049	Fatty Acyls	Fatty acids	Dicarboxylic acids	2.54838e+07	3.23414e+07	3.02177e+07	2.75975e+07	1.46634e+07	7.83346e+06	3.16918e+06	1.98771e+06	2.40794e+06	3.41542e+06	8.98694e+06	4.99213e+06	5.42478e+06	0.497117	1.5825	0.460399	1.25039	0.303541	up
cis-4-Hydroxycyclohexylacetic acid	cis-4-Hydroxycyclohexylacetic acid			C8H14O3	158.0943	Organic oxygen compounds	Alcohols and polyols	Cyclohexanols	205703	237189	234262	145126	230784	98279.4	90408.3	103813	88582.6	170667	118531	368430	106464	1	0.95	0.701905	1.9305	1.46743e-07	up
cis-5-Tetradecenoylcarnitine	CAR 14:1			C21H39NO4	369.2879	Fatty Acyls	Fatty esters	Acyl carnitines	1.20711e+07	3.49218e+06	3.34756e+06	1.70941e+06	2.93053e+06	1.83415e+06	2.01408e+06	1.26032e+06	5.43974e+06	2.29268e+06	1.08507e+06	2.68839e+06	1.57985e+06	1	0.35	0.936641	1.27877	1.46743e-07	up
cis,cis-Muconic acid	cis,cis-Muconic acid	C02480	HMDB0006331	C6H6O4	142.0266	Fatty Acyls	Fatty acids	Dicarboxylic acids	2.33249e+07	6.44927e+07	6.95499e+07	1.70523e+08	1.88664e+08	1.32901e+08	2.19138e+08	1.80788e+08	2.425e+08	1.36476e+07	2.40501e+08	1.85033e+08	3.62074e+07	1	-0.55	0.972158	0.683527	1.46743e-07	down
Citraconic acid	Citraconic acid	C02226	HMDB0000634	C5H6O4	130.0266	Fatty Acyls	Fatty acids	Dicarboxylic acids	3.0692e+07	4.41713e+07	2.34401e+07	1.25157e+07	1.94671e+07	8.52926e+06	1.61752e+06	707204	1.77977e+06	3.14117e+06	3.20227e+06	5.82491e+06	8.03948e+06	0.00346254	2.73	0.000946374	6.47249	2.4606	up
Citric acid	Citric acid	C00158	HMDB0000094	C6H8O7	192.027	Organic acids	TCA acids	TCA acids	1.88281e+09	2.54553e+09	1.79541e+09	1.22232e+09	1.7083e+09	4.90689e+08	7.59675e+08	3.49476e+08	5.11364e+08	4.7513e+08	2.42858e+08	2.65693e+08	4.0194e+08	0.102259	2.295	0.0267428	4.26894	0.9903	up
CMPF	3-Carboxy-4-methyl-5-propyl-2-furanpropanoic acid			C12H16O5	240.0998	Fatty Acyls	Fatty acids	Heterocyclic FA	2.06091e+06	3.28389e+06	3.73566e+06	3.82614e+06	1.22453e+06	4.93712e+06	506574	603116	651596	2.14431e+06	3.80679e+06	3.39315e+06	3.77566e+06	0.0242789	1.4875	0.0113889	0.380445	1.61477	up
codeinone	Codeinone			C18H19NO3	297.1365	Alkaloids	Tyrosine alkaloids	Morphinan alkaloids	162702	25084.9	26825.6	7858.3	40555.5	4300.96	4435.81	4447.28	4450.55	4742.19	12621.1	4469.77	4267.31	0.0053362	2.92	0.00152689	7.57576	2.27277	up
Colfosceril palmitate	PC 16:0/16:0		HMDB0000564	C40H80NO8P	733.5622	Glycerophospholipids	Glycerophosphocholines	PC	7.41388e+07	134941	210732	172941	3.15712e+07	3.42454e+07	4.08206e+07	3.536e+07	6.34857e+07	129893	7.30852e+07	324197	4.85229e+07	1	-0.93	0.999961	0.526316	1.46743e-07	down
Corticosterone	Corticosterone	C02140	HMDB0001547	C21H30O4	346.2144	Sterol Lipids	Steroids	C21 Steroids	203672	491665	691791	831512	606157	308799	243892	156279	197068	359917	240153	251508	203024	0.103742	1.09	0.0119654	2.1322	0.984047	up
Cortisone	Cortisone	C00762	HMDB0002802	C21H28O5	360.1937	Sterol Lipids	Steroids	C21 Steroids	17299.8	392680	206385	64680.1	152850	136749	65909.3	54120.2	69440.5	11289	14000.1	68921.7	9930.47	1	0.27	0.544451	1.20482	1.46743e-07	up
Coumarin	Coumarin	C05851	HMDB0001218	C9H6O2	146.0368	Polyketides	Flavonoids	Coumarins	534199	225552	326345	1.18497e+06	264789	164399	131723	94537.4	140634	829601	367410	1.15321e+06	182463	1	0.86	0.81912	1.74723	1.46743e-07	up
Creatine	Creatine	C00300	HMDB0000064	C4H9N3O2	131.0695	Organic acids	Amino acids and peptides	Amino acids	2.53272e+09	2.91645e+09	1.80042e+09	2.54972e+09	1.36436e+09	6.13987e+08	4.66766e+08	4.4205e+08	3.90469e+08	5.73826e+08	6.67039e+08	9.74919e+08	4.51811e+08	0.164696	1.03667	0.0405248	1.84729	0.783318	up
Creatinine	Creatinine	C00791	HMDB0000562	C4H7N3O	113.0589	Organoheterocyclic compounds	Azoles	Imidazolines	1.24221e+09	1.34559e+09	1.15206e+09	1.2068e+09	7.37014e+08	1.6371e+08	1.73842e+08	1.75171e+08	1.84726e+08	3.7033e+08	1.91382e+08	4.94753e+08	1.80446e+08	0.528133	1.65	0.382868	2.886	0.277256	up
Crotanecine	Crotanecine			C8H13NO3	171.0895	Organoheterocyclic compounds	Pyrrolizines	Pyrrolizines	1.96632e+07	1.38318e+07	9.63446e+06	1.4865e+07	1.03961e+07	7.5569e+06	6.62485e+06	4.79731e+06	5.89221e+06	2.14276e+07	8.27712e+06	1.27073e+07	5.32281e+06	1	0.555	0.700676	1.46735	1.46743e-07	up
Crotonic acid	Crotonic acid			C4H6O2	86.0368	Organic acids	Carboxylic acids	Carboxylic acids	2.78109e+07	1.6536e+07	1.62281e+07	1.78615e+07	2.19079e+07	8.96706e+06	1.30808e+07	1.37575e+07	1.25237e+07	1.29478e+07	2.19783e+07	2.17652e+07	1.63729e+07	0.973532	0.46	0.598545	1.31984	0.0116497	up
Cucurbitacin F	Cucurbitacin F			C30H46O7	518.3244	Prenol Lipids	Isoprenoids	C30 isoprenoids	136168	154246	31994.3	27607.8	98721	55301.1	31734.7	34663.6	45714	32661.6	49733.1	58434.9	71576.1	0.463057	1.13	0.2954	2.19298	0.334366	up
Cumene	Isopropylbenzene	C14396	HMDB0034029	C9H12	120.0939	Benzenoids	Benzenes	Cumenes	792393	405701	425484	1.34544e+06	417131	362257	330808	379116	354523	782375	276030	1.48965e+06	346469	1	0.17	0.971042	1.12233	1.46743e-07	up
Cycasin	Cycasin	C01418	HMDB0038850	C8H16N2O7	252.0958	Organic oxygen compounds	Organooxygen compounds	Organooxygen compounds	1.73362e+06	524295	824401	1.29032e+06	733777	698014	287957	476510	241755	247544	445599	3.4293e+06	338694	1	1.09	0.580389	2.12314	1.46743e-07	up
Cyclo(Phe-Ser)	Cyclo(Phe-Ser)			C12H14N2O3	234.1004	Organic acids	Amino acids and peptides	Cyclic dipeptides	325883	362941	490863	483569	611069	38619.3	133469	96107.2	48199.1	69148.4	79916	556709	46533	0.594347	2.33	0.174042	5.02513	0.22596	up
Cyclohexylamine	Cyclohexylamine	C00571	HMDB0031404	C6H13N	99.1048	Organic nitrogen compounds	Cyclohexylamines	Cyclohexylamines	1.70696e+07	3.49748e+07	1.51657e+07	2.31517e+07	1.45892e+07	7.0113e+06	7.03093e+06	1.44656e+07	1.50376e+07	1.48364e+07	3.04381e+07	8.1982e+07	3.13314e+07	1	0.18	0.832126	1.13507	1.46743e-07	up
cyclohexylformamide	N-Cyclohexylformamide			C7H13NO	127.0997	Organic nitrogen compounds	Cyclohexylamines	Cyclohexylamines	3.62003e+07	4.62509e+07	1.37298e+07	4.30651e+07	2.0275e+07	1.13441e+07	1.22273e+07	3.93434e+06	6.17231e+06	3.38363e+07	7.82092e+06	3.64915e+07	4.97561e+06	0.836686	0.73	0.299551	1.65837	0.0774374	up
Cystathionine ketimine	Cystathionine ketimine		HMDB0002015	C7H9NO4S	203.0252	Organic acids	Amino acids and peptides	Amino acids	1.39341e+06	4.46371e+06	4.46547e+06	1.16825e+06	2.42487e+06	63323.3	64213.9	62524.3	68260.3	67091.6	68707.9	65415.5	67194.7	8.8037e-05	4.85	1.33923e-05	28.5714	4.05533	up
Cytarabine	Cytarabine	C02961	HMDB0015122	C9H13N3O5	243.0855	Nucleic acids	Pyrimidines	Pyrimidine ribonucleosides	6.06748e+06	9.33528e+06	4.72092e+06	1.03324e+07	7.30146e+06	1.16633e+07	7.17512e+06	6.50541e+06	1.05575e+07	7.3465e+06	8.55941e+06	7.04893e+06	8.585e+06	1	0.38	0.546369	1.30039	1.46743e-07	up
Cytosine	Cytosine	C00380	HMDB0000630	C4H5N3O	111.0433	Nucleic acids	Pyrimidines	Pyrimidones	3.61944e+07	6.38984e+07	3.41423e+07	5.71643e+07	4.80993e+07	6.73259e+07	5.52416e+07	4.57555e+07	6.45934e+07	4.94581e+07	5.77504e+07	3.7666e+07	6.41098e+07	1	0.22	0.768029	1.16822	1.46743e-07	up
D-(-)-Glutamine	D-Glutamine			C5H10N2O3	146.0691	Organic acids	Amino acids and peptides	Amino acids	5.09258e+07	5.80669e+07	6.91987e+07	8.38615e+07	4.56055e+07	9.01176e+07	7.06139e+07	6.34525e+07	7.92542e+07	6.23897e+07	7.94471e+07	7.95487e+07	5.91392e+07	0.443116	-0.28	0.278489	0.823723	0.353483	down
D-(-)-Salicin	Salicin			C13H18O7	286.1053	Carbohydrates	Glycosyl compounds	Glycosyl compounds	348745	6.61817e+06	114311	356360	350518	32278.7	31880.3	29025.9	28112.3	44878.1	30147.6	57495.8	32231.4	0.205222	3.44	0.0342165	10.8696	0.687776	up
D-(+)-Glucosamine	Glucosamine			C6H13NO5	179.0794	Carbohydrates	Monosaccharides	Amino sugars	2.10103e+07	1.23999e+07	1.15305e+07	2.43502e+07	1.59925e+07	8.33707e+06	6.79573e+06	6.91915e+06	7.04395e+06	2.20647e+07	7.17925e+06	2.08396e+07	5.82153e+06	1	0.9	0.771683	1.86567	1.46743e-07	up
D-(+)-Tryptophan	D-Tryptophan			C11H12N2O2	204.0899	Organic acids	Amino acids and peptides	Amino acids	2.08005e+09	1.56093e+09	1.03781e+09	2.47924e+09	1.75486e+09	1.33496e+09	1.39316e+09	1.09641e+09	1.33034e+09	2.03342e+09	1.13358e+09	3.18301e+09	1.13874e+09	1	0.16	0.99774	1.11982	1.46743e-07	up
D-PANTOTHENIC ACID	Pantothenic acid			C9H17NO5	219.1107	Organic acids	Amino acids and peptides	Amino acids	6.29748e+07	7.64063e+07	1.9807e+07	1.01718e+08	4.71797e+07	8.36556e+06	1.25109e+07	8.46653e+06	8.93634e+06	1.13365e+07	1.11947e+07	2.07919e+07	9.63577e+06	0.682005	1.44667	0.476455	2.4077	0.166213	up
D-Serine	D-Serine	C00740	HMDB0003406	C3H7NO3	105.0426	Organic acids	Amino acids and peptides	Amino acids	6.84651e+06	1.13379e+07	9.85784e+06	8.55626e+06	7.03642e+06	1.62493e+06	2.07142e+06	1.89783e+06	1.94554e+06	3.27085e+06	1.55639e+06	3.37685e+06	1.68108e+06	0.0805338	1.79	0.00778323	3.46021	1.09402	up
D(+)-Phenyllactic acid	L-3-Phenyllactic acid			C9H10O3	166.063	Organic acids	Phenylpropanoids	Cinnamic acids	9.95498e+07	6.96808e+07	6.79581e+07	6.58688e+07	6.01387e+07	1.07118e+07	1.58775e+07	1.58225e+07	8.86206e+06	8.34592e+06	1.12291e+07	1.2727e+07	876472	0.335805	2.04	0.332946	3.34076	0.473913	up
Daidzein	Daidzein	C10208	HMDB0003312	C15H10O4	254.0579	Polyketides	Flavonoids	Isoflavonoids	4.41806e+06	1.13015e+06	3.35626e+06	6.84572e+06	1.33764e+06	469891	591521	644181	629853	1.93193e+06	894859	3.93323e+06	557887	0.675728	1.195	0.435572	2.28571	0.170228	up
deacetylvindoline	Deacetylvindoline			C23H30N2O5	414.2155	Alkaloids	Alkaloids	Other alkaloids	9310.3	37252.8	104292	19998	37814.7	5541.52	74782.8	74171.4	53999.3	139979	48413.8	23700.2	37025.5	0.641008	-0.72	0.194601	0.608643	0.193137	down
Decanamide	Decanamide			C10H21NO	171.1623	Fatty Acyls	Fatty amides	Primary amides	7.87793e+06	910506	1.37323e+06	1.08558e+06	617209	851296	962486	1.12826e+07	8.14666e+06	6.76955e+06	6.06648e+06	8.21216e+06	3.65611e+06	0.329864	-2.74	0.0716897	0.149343	0.481664	down
DEHYDROASCORBIC ACID	Dehydroascorbic acid			C6H6O6	174.0164	Organoheterocyclic compounds	Lactones	Gamma butyrolactones	2.5412e+06	3.40145e+06	377096	903016	855981	20936.2	78558.4	23739.9	108196	253917	22543.6	346217	107579	0.602284	3.06	0.178166	8.33333	0.220199	up
Dehydroglycine	Dehydroglycine			C2H3NO2	73.0164	Organic acids	Amino acids and peptides	Amino acids	528023	481972	989584	665144	515652	438859	172627	511254	287508	384661	604164	491455	462625	0.377879	0.25	0.0894328	1.18765	0.422647	up
Deoxycholic acid	Deoxycholic acid	C04483	HMDB0000626	C24H40O4	392.2927	Sterol Lipids	Bile acids	C24 Bile acids	225144	341513	20347	102963	194313	12036.1	35501.1	24661	37196.7	75706.8	24889.9	11735.2	73971.8	0.00960424	2.67	0.00309231	6.36943	2.01754	up
deoxyuridine	Deoxyuridine			C9H12N2O5	228.0746	Nucleic acids	Pyrimidines	Pyrimidine deoxyribonucleosides	756369	1.23349e+06	108440	1.15049e+06	1.00679e+06	2.21735e+06	2.15251e+06	2.26855e+06	1.47807e+06	107986	1.77491e+06	1.12967e+06	768299	1	0.03	0.999972	1.01833	1.46743e-07	up
Desethylchloroquine	Desethylchloroquine		HMDB0041870	C16H22ClN3	291.1502	Organoheterocyclic compounds	Aminoquinolines	Aminoquinolines	1.00405e+07	9.73751e+06	1.12534e+07	5.86251e+06	5.41177e+06	747030	1.53673e+06	1.34388e+06	1.08824e+06	1.06589e+06	2.88327e+06	1.71291e+06	561537	0.00279794	3.02	0.000734828	8.13008	2.55316	up
dethiobiotin	Dethiobiotin			C10H18N2O3	214.1317	Fatty Acyls	Fatty acids	Heterocyclic FA	2.0521e+06	1.44962e+06	452521	1.79893e+06	509742	135016	214643	350128	104886	418106	197030	2.71019e+06	127933	1	0.54	0.922523	1.4556	1.46743e-07	up
Dibutyl sebacate	Dibutyl decanedioate			C18H34O4	314.2457	Fatty Acyls	Fatty esters	Wax diesters	103013	110519	85868.2	114151	165070	877592	61411.3	102627	205520	1.83759e+06	1.02683e+06	643846	691624	0.269551	-1.83	0.17199	0.250941	0.569359	down
DIHYDROABIETIC ACID	Dihydroabietic acid			C20H32O2	304.2402	Prenol Lipids	Isoprenoids	C20 isoprenoids	110437	624517	542808	584832	100466	116386	100051	166371	113498	300529	42901.1	449099	38469.4	1	-0.06	0.935947	0.958773	1.46743e-07	down
Dihydroartemisinin	Dihydroartemisinin			C15H24O5	284.1624	Prenol Lipids	Isoprenoids	C15 isoprenoids	639371	222682	188730	225629	658102	1.17862e+06	228303	227044	445497	392046	1.11824e+06	337012	397419	0.516149	0.13	0.230381	0.780945	0.287225	up
Dihydrojasmone	Dihydrojasmone		HMDB0031565	C11H18O	166.1358	Organic oxygen compounds	Carbonyl compounds	Cyclic ketones	482922	568476	866560	469111	521198	390411	229707	237552	225187	317783	399593	4.76075e+06	225742	1	1.02	0.954654	2.03252	1.46743e-07	up
Dihydrothymine	Dihydrothymine	C00906	HMDB0000079	C5H8N2O2	128.0586	Organoheterocyclic compounds	Cyclic ureas	Ureides	1.05496e+07	1.63265e+07	1.47807e+07	2.40926e+07	4.26227e+07	2.28942e+07	6.62738e+06	7.02863e+06	1.63435e+07	2.11187e+07	7.1519e+06	1.23726e+07	1.97653e+07	0.939865	0.72	0.368457	1.64474	0.0269344	up
Dihydrouridine	5,6-Dihydrouridine			C9H14N2O6	246.0852	Nucleic acids	Pyrimidines	Pyrimidine ribonucleosides	9.47284e+06	8.75769e+06	7.48039e+06	4.93538e+06	4.83333e+06	662223	572705	538032	418058	733026	516829	1.22499e+06	737049	0.0646218	2.75	0.00531649	6.71141	1.18962	up
dihydroxyphenylalanine	DOPA			C9H11NO4	197.0688	Organic acids	Amino acids and peptides	Amino acids	597768	129397	114208	410426	77770.1	57263.3	118375	107743	63393.9	675920	89900.7	321120	22323.9	1	-0.05	0.921596	0.965251	1.46743e-07	down
DL-2,6-Diaminopimelic acid	2,6-Diaminopimelic acid			C7H14N2O4	190.0954	Organic acids	Amino acids and peptides	Amino acids	2.26997e+06	5.01739e+06	2.5112e+06	3.09256e+06	1.85763e+06	707363	774485	597241	389212	644569	696737	879333	487435	0.105289	1.82	0.0122068	3.52113	0.977619	up
DL-4-Hydroxyphenyllactic acid	4-Hydroxyphenyllactic acid			C9H10O4	182.0579	Organic acids	Phenylpropanoids	Cinnamic acids	9.23012e+07	8.18057e+07	1.06801e+08	9.10238e+07	8.09735e+07	2.87475e+07	2.6084e+07	1.96994e+07	8.11114e+06	1.44952e+07	1.83476e+07	1.24289e+07	1.57414e+07	0.299536	2.045	0.20733	1.54679	0.523551	up
DL-Alanine	Alanine			C3H7NO2	89.0477	Organic acids	Amino acids and peptides	Amino acids	1.39345e+08	2.32713e+08	1.54622e+08	1.9387e+08	1.10288e+08	6.48133e+07	5.00101e+07	4.60627e+07	4.39342e+07	6.27437e+07	6.65954e+07	1.30713e+08	4.74622e+07	0.344108	1.09	0.311362	1.81818	0.463305	up
DL-Carnitine	Carnitine			C7H15NO3	161.1052	Organic nitrogen compounds	Carnitines	Carnitines	6.95145e+06	5.37164e+06	6.20053e+06	4.15909e+06	5.63296e+06	2.71944e+06	4.47669e+06	504402	4.0666e+06	1.54273e+06	3.38368e+06	1.31588e+06	4.79194e+06	1	0.26	0.489486	1.19474	1.46743e-07	up
DL-Glutamine	Glutamine	C00303	HMDB0013240	C5H10N2O3	146.0691	Organic acids	Amino acids and peptides	Amino acids	1.0317e+07	1.83665e+07	1.10256e+07	8.84762e+06	1.32363e+07	8.67392e+06	1.1124e+07	8.31341e+06	4.84865e+06	1.11649e+07	5.12811e+06	6.81886e+06	7.10928e+06	0.707801	0.63	0.226017	1.55039	0.150089	up
DL-Lysine	Lysine			C6H14N2O2	146.1055	Organic acids	Amino acids and peptides	Amino acids	2.11657e+07	1.16103e+07	1.26297e+07	1.21603e+07	9.23413e+06	1.11268e+07	8.98065e+06	1.03416e+07	9.15205e+06	9.47572e+06	1.23997e+07	2.09101e+07	8.3336e+06	1	0.295	0.914128	1.22624	1.46743e-07	up
DL-Ornithine	Ornithine			C5H12N2O2	132.0899	Organic acids	Amino acids and peptides	Amino acids	4.5187e+06	6.55005e+06	3.77859e+06	3.65383e+06	4.38427e+06	2.33442e+06	2.46505e+06	2.6455e+06	1.37819e+06	2.16366e+06	2.32374e+06	3.11958e+06	1.53643e+06	0.525875	0.5	0.202635	1.11732	0.279117	up
DL-Stachydrine	Stachydrine			C7H14NO2	144.1025	Organic acids	Amino acids and peptides	Amino acids	7.87991e+06	1.64873e+07	1.64033e+07	1.30665e+07	1.2517e+07	5.39177e+06	7.26162e+06	6.14964e+06	7.65615e+06	5.5937e+06	1.46629e+07	1.0775e+07	1.15353e+07	0.329698	0.77	0.0714978	1.70648	0.481884	up
DL-Tryptophan	Tryptophan			C11H12N2O2	204.0899	Organic acids	Amino acids and peptides	Amino acids	8.09725e+07	7.39079e+07	5.5557e+07	1.04619e+08	8.57723e+07	9.90827e+07	1.00927e+08	9.20188e+07	1.00605e+08	1.17374e+08	8.62706e+07	1.33337e+08	8.76618e+07	0.825637	0.03	0.660603	1.00368	0.083211	up
DL-β-Leucine	beta-Leucine			C6H13NO2	131.0946	Organic acids	Amino acids and peptides	Amino acids	5.30349e+06	8.20173e+06	3.17862e+06	4.8284e+06	4.34491e+06	5.50746e+06	7.81036e+06	4.92226e+06	4.07657e+06	3.9211e+06	4.1782e+06	1.03738e+07	4.81586e+06	0.413007	0.615	0.303144	1.37931	0.384043	up
Docosahexaenoic Acid	Docosahexaenoic acid			C22H32O2	328.2402	Fatty Acyls	Fatty acids	Unsaturated FA	2.19059e+07	6.98168e+06	4.04512e+06	1.15385e+07	1.04064e+07	9.78193e+06	3.33857e+06	6.16959e+06	8.57934e+06	1.0041e+07	8.01558e+06	3.96388e+06	5.65185e+06	0.408992	0.46	0.253065	1.37552	0.388285	up
Dodecanedicarboxylic acid	Tetradecanedioic acid			C14H26O4	258.1831	Fatty Acyls	Fatty acids	Dicarboxylic acids	1.24055e+06	1.51438e+06	370363	881422	1.16769e+06	946437	269394	560648	689941	1.62291e+06	2.63001e+06	2.48086e+06	1.219e+06	0.999999	0.15	0.99653	1.11235	6.40754e-07	up
Dodecanedioic acid	Dodecanedioic acid	C02678	HMDB0000623	C12H22O4	230.1518	Fatty Acyls	Fatty acids	Dicarboxylic acids	3.1365e+06	4.73439e+06	1.61743e+06	1.27442e+06	2.99213e+06	2.52344e+06	986265	948621	1.03227e+06	2.2966e+06	2.76794e+06	2.67482e+06	2.83811e+06	0.640991	1.0125	0.499886	1.21451	0.193148	up
Dodecenoic acid	Dodecenoic acid			C12H22O2	198.162	Fatty Acyls	Fatty acids	Unsaturated FA	626671	308589	282166	419272	450616	61600.6	69283.3	110552	175464	257784	170357	212737	223949	0.185282	1.01	0.110772	2.00401	0.732166	up
Dodecyl sulfate	Blasticidin S			C17H26N8O5	422.2026	Carbohydrates	Monosaccharides	Sugar acids	9.00982e+06	9.25745e+06	3.0402e+07	3.72569e+07	1.90003e+07	477447	466417	698930	467283	737092	1.15176e+06	2.53547e+06	3.02553e+06	5.07894e-07	0.905	3.40641e-08	0.090876	6.29423	up
dopamine	Dopamine			C8H11NO2	153.079	Alkaloids	Tyrosine alkaloids	Phenylethylamines	1.00455e+06	825725	413028	1.11947e+06	473197	366774	330098	255611	341166	634425	385288	2.01715e+06	275455	1	0.47	0.869873	1.38696	1.46743e-07	up
Ecgonine	Ecgonine	C10858	HMDB0006548	C9H15NO3	185.1052	Alkaloids	Ornithine alkaloids	Tropane alkaloids	4.27315e+06	3.79426e+06	4.31093e+06	2.7433e+06	2.60101e+06	909767	1.09349e+06	556568	820307	1.08971e+06	1.21665e+06	3.43741e+06	864319	0.183869	1.33	0.0284228	2.51889	0.735491	up
Ectoine	Ectoine	C06231	HMDB0240650	C6H10N2O2	142.0742	Nucleic acids	Pyrimidines	Hydropyrimidines	2.51513e+06	1.17837e+06	1.1779e+06	9.53438e+06	365715	760639	798183	786151	706287	1.90153e+06	741204	2.38973e+06	674394	1	0.56	0.758336	1.4771	1.46743e-07	up
Eicosapentaenoic acid	Eicosapentaenoic acid	C06428	HMDB0001999	C20H30O2	302.2246	Fatty Acyls	Fatty acids	Unsaturated FA	483514	906828	1.10848e+06	326565	846305	1.22626e+06	788467	481070	325541	595150	91401.2	516789	138775	0.946828	0.266667	0.790685	1.1919	0.0237291	up
Elaidamide	Elaidamide			C18H35NO	281.2719	Fatty Acyls	Fatty amides	Primary amides	8.26522e+06	19272.7	25445.9	23681.7	15148.6	12856.3	13166.2	6.48676e+06	8.0434e+06	9.30387e+06	1.62205e+06	5.67238e+06	1.24191e+06	0.240409	-8.1	0.0430055	0.00365077	0.619049	down
Embelin	Embelin	C10342		C17H26O4	294.1831	Polyketides	Aromatic polyketides	Benzoquinones	117783	483110	349021	453295	549722	763137	169863	216580	203156	241170	650770	485745	362779	1	0.91	0.966355	1.8797	1.46743e-07	up
EPEA	Eicosapentenoyl-EA			C22H35NO2	345.2668	Fatty Acyls	Fatty amides	NAE	82587.1	200979	217596	210793	46658.6	35185.7	39681.8	30290.9	53708.2	343680	16861.6	44683.2	29720.7	1	0.89	0.805487	1.84843	1.46743e-07	up
Epinephrine	Epinephrine	C00788	HMDB0000068	C9H13NO3	183.0895	Alkaloids	Tyrosine alkaloids	Phenylethylamines	3.75765e+06	3.36299e+06	8.31949e+06	473155	2.05701e+06	254476	372969	51977.5	351062	104779	223473	183163	36154.2	0.000616885	3.74	0.000128011	13.3333	3.2098	up
Erucamide	13Z-Docosenamide			C22H43NO	337.3345	Fatty Acyls	Fatty amines	Monoalkylamines	158979	2.8285e+06	2.07759e+06	1.29184e+06	2.51487e+06	627429	138967	795074	291153	4.55322e+06	367399	343555	271781	1	1.89	0.717926	3.69004	1.46743e-07	up
Estriol	Estriol	C05141	HMDB0000153	C18H24O3	288.1725	Sterol Lipids	Steroids	C18 Steroids	81025.1	270843	56806.2	177083	55202.5	917182	70588.6	274889	155750	222456	115940	231139	148937	0.526144	-0.68	0.347303	0.623441	0.278896	down
Ethyl cinnamate	Ethyl cinnamate			C11H12O2	176.0837	Organic acids	Phenylpropanoids	Cinnamic acids	126122	78734.1	61557.9	440214	63141.3	51727.6	57229.7	48342.7	55120.4	112558	59611.2	419204	88217	1	-0.48	0.98344	0.71582	1.46743e-07	down
Ethyl myristate	Ethyl tetradecanoate			C16H32O2	256.2402	Fatty Acyls	Fatty esters	Wax monoesters	1.95816e+07	4.36979e+06	4.12086e+06	5.21218e+06	1.01019e+07	2.30755e+07	8.58035e+06	1.37426e+07	2.50125e+07	2.9366e+07	2.29429e+07	1.80731e+07	2.69613e+07	0.0116259	-1.54333	0.0041384	0.332705	1.93457	down
Ethylenediaminetetraacetic acid	Edetic acid	C00284		C10H16N2O8	292.0907	Organic acids	Carboxylic acids	Tetracarboxylic acids	3.53148e+06	3.76695e+06	4.84864e+06	3.50181e+06	2.68051e+06	1.69702e+06	622927	608930	995895	840453	4.74462e+06	2.87125e+06	204862	0.44117	1.535	0.323305	2.20507	0.355394	up
Ethylmalonic acid	Ethylmalonic acid		HMDB0000622	C5H8O4	132.0423	Fatty Acyls	Fatty acids	Dicarboxylic acids	3.26574e+07	5.38864e+07	5.4063e+07	4.74988e+07	3.87662e+07	1.77811e+06	1.69322e+06	1.84376e+06	1.4531e+06	1.36346e+06	2.34338e+06	2.1254e+06	2.02674e+06	1.13224e-11	4.57	5.37348e-14	23.8095	10.9461	up
Ethylparaben	Ethylparaben		HMDB0032573	C9H10O3	166.063	Benzenoids	Benzenes	Hydroxybenzoic acids	4.03877e+06	3.38609e+06	1.5065e+06	8.80285e+06	1.45076e+06	484138	327116	377987	403523	2.47859e+06	450249	6.38209e+06	617530	1	1.29	0.602708	2.43902	1.46743e-07	up
Eudesobovatol A	Eudesobovatol A	C10562		C33H44O4	504.324	Prenol Lipids	Isoprenoids	C15 isoprenoids	4288.71	3369.46	3375.49	3357.98	3240.51	40055.2	3505.07	3388.55	28077.2	60251.9	12766.7	11648.7	38265.3	0.00623453	-2.6	0.00184964	0.164962	2.2052	down
felbamate	Felbamate			C11H14N2O4	238.0954	Benzenoids	Benzenes	Other benzenes	192866	820149	149876	570575	320926	68495.6	89255.9	78913.2	26713.2	46158.3	26308.3	28158.7	27259.2	0.000106013	3.41	1.66424e-05	10.6383	3.97464	up
Fenpropimorph	Fenpropimorph		HMDB0037270	C20H33NO	303.2562	Benzenoids	Benzenes	Phenylpropanes	4.15131e+07	20920.6	27621.7	25706.6	16443.9	13955.6	14292	3.70738e+07	3.63914e+07	7.67549e+07	1.45255e+07	5.12996e+07	1.13594e+07	0.205222	-10.49	0.0343097	0.000693391	0.687776	down
Flunixin	Flunixin			C14H11F3N2O2	296.0773	Benzenoids	Benzenes	Trifluoromethylbenzenes	306422	70106.2	158382	343860	430257	520212	1.71258e+06	756125	1.52133e+06	1.20184e+06	164079	433266	44863	0.644754	-0.97	0.459045	0.509424	0.190606	down
Fomepizole	Fomepizole			C4H6N2	82.0531	Organoheterocyclic compounds	Azoles	Pyrazoles	5.69627e+06	5.98239e+06	9.05973e+06	2.81408e+06	4.02063e+06	745225	1.43622e+06	1.84393e+06	1.44551e+06	1.59077e+06	1.60842e+06	1.42326e+06	1.47315e+06	0.184074	1.48	0.0286756	2.77778	0.735009	up
Formiminoglutamic Acid	Formiminoglutamic acid			C6H10N2O4	174.0641	Organic acids	Amino acids and peptides	Amino acids	8.17006e+06	2.82748e+07	9.84012e+06	5.20795e+06	2.68479e+06	4.13077e+06	8.44687e+06	1.40617e+06	491798	2.15515e+06	582581	1.93742e+06	378145	0.571247	2.2	0.173256	4.44444	0.243176	up
Formylanthranilic acid	Formylanthranilic acid			C8H7NO3	165.0426	Benzenoids	Benzenes	Hydroxybenzoic acids	2.23694e+07	4.02406e+07	2.23832e+07	3.23165e+07	2.01001e+07	323556	852794	733582	1.01119e+06	434747	3.37215e+06	7.37952e+06	281138	8.07425e-06	4.94	8.79201e-07	30.303	5.0929	up
Furfural diethyl acetal	2-Furaldehyde diethyl acetal			C9H14O3	170.0943	Organoheterocyclic compounds	Furans	Furans	2.65561e+06	4.15592e+06	3.33309e+06	9.34148e+06	1.63931e+06	1.34432e+06	1.18746e+06	1.01906e+06	668257	1.3579e+06	1.62028e+06	2.86313e+06	1.14797e+06	0.516565	1.39	0.180455	2.6178	0.286875	up
Furmecyclox	Furmecyclox	C18912		C14H21NO3	251.1521	Organoheterocyclic compounds	Furoic acids	Furoic acid derivatives	751111	183742	448202	335674	540287	70574	71451.6	34831.4	48748.1	41015.1	88839.2	188230	159646	0.0465247	2.23	0.00253993	4.69484	1.33232	up
g-Butyrobetaine	3-Dehydroxycarnitine			C7H15NO2	145.1103	Fatty Acyls	Fatty esters	Acyl carnitines	2.32222e+06	4.43235e+06	1.86733e+06	2.90379e+06	4.3062e+06	2.29551e+06	2.36273e+06	1.85995e+06	1.3802e+06	961329	2.95571e+06	2.37976e+06	1.20186e+06	0.239725	0.67	0.0428069	1.58983	0.620287	up
Gabapentin	Gabapentin		HMDB0005015	C9H17NO2	171.1259	Organic acids	Amino acids and peptides	Amino acids	2.62276e+06	687670	591158	2.16375e+06	896882	422574	434155	988398	1.14974e+06	488289	1.03811e+06	3.57977e+06	800972	1	-0.26	0.725594	0.773096	1.46743e-07	down
Galactonic acid	Galactonic acid	C00880	HMDB0000565	C6H12O7	196.0583	Carbohydrates	Monosaccharides	Sugar acids	1.53325e+08	2.78751e+08	1.69737e+08	8.13611e+07	8.86658e+07	4.51318e+07	2.51145e+07	2.00675e+07	1.5396e+07	2.06992e+07	2.58917e+07	2.01891e+07	1.96074e+07	2.20961e-05	2.57	2.75828e-06	5.91716	4.65568	up
gamma-Glu-Glu	gamma-Glutamylglutamic acid			C10H16N2O7	276.0958	Organic acids	Amino acids and peptides	Dipeptides	769082	862495	560179	1.36111e+06	682392	1.62569e+06	793817	363861	1.44813e+06	921121	280913	1.19028e+06	213463	0.539085	0.55	0.405329	1.24327	0.268343	up
gamma-Glutamylleucine	gamma-Glutamylleucine		HMDB0011171	C11H20N2O5	260.1372	Organic acids	Amino acids and peptides	Dipeptides	1.28111e+07	3.70107e+07	8.32589e+06	1.93834e+07	2.03673e+07	1.27251e+07	2.38996e+07	1.65196e+07	1.24024e+07	1.18566e+07	1.09955e+07	2.70977e+07	1.33791e+07	0.541568	-0.835	0.402964	0.0807265	0.266347	down
Gamma-Hydroxybutyric acid	4-Hydroxybutyric acid			C4H8O3	104.0473	Fatty Acyls	Fatty acids	Hydroxy FA	5.02491e+07	2.69123e+07	1.76762e+07	2.48238e+07	2.69021e+07	1.25571e+07	1.89225e+07	2.4279e+07	2.52552e+07	1.75005e+07	1.54029e+07	3.17153e+07	1.49861e+07	0.962304	0.51	0.384921	1.42248	0.0166879	up
Genistein 4'-O-glucuronide	Genistein 4'-glucuronide		HMDB0041737	C21H18O11	446.0849	Polyketides	Flavonoids	Isoflavonoids	3.30431e+06	76056.5	72952.3	6.67377e+06	78849.8	60455.3	59268.4	53006.2	57033.1	83069	62789	297057	60074.1	1	0.39	0.676741	1.31234	1.46743e-07	up
Gentiopicrin	Gentiopicrin			C16H20O9	356.1107	Prenol Lipids	Isoprenoids	C10 isoprenoids	301178	244354	437546	277566	177447	22069.9	34662.5	22790.7	23055.8	23689.8	40650.8	63171.6	32231.5	2.26084e-05	3.22	2.83445e-06	9.34579	4.64573	up
Gentisic acid	Gentisic acid			C7H6O4	154.0266	Benzenoids	Benzenes	Hydroxybenzoic acids	3.57045e+08	3.19823e+08	3.1478e+08	1.04798e+08	2.81495e+08	6.54127e+07	5.44422e+07	4.62419e+07	5.211e+07	5.95957e+07	7.67573e+07	7.43724e+07	8.56437e+07	0.00615545	3.1	0.00207226	7.27273	2.21074	up
Geranyl acetate	Geranyl acetate	C09861	HMDB0035157	C12H20O2	196.1463	Fatty Acyls	Fatty esters	Wax monoesters	1.1659e+06	405764	342160	1.61659e+06	353297	204479	200820	110744	184242	931263	193930	1.16189e+06	217493	0.500079	0.775	0.487598	1.35044	0.300962	up
Geranylacetone	Geranyl acetone			C13H22O	194.1671	Prenol Lipids	Isoprenoids	C10 isoprenoids	36652.3	143396	47720.2	74358.8	32773.2	13719.8	89181.2	34050.6	50003.2	93297.7	47247	511844	33734.7	1	-0.07	0.593862	0.954198	1.46743e-07	down
Ginkgotoxin	Ginkgotoxin			C9H13NO3	183.0895	Alkaloids	Pyridine alkaloids	Nicotinic acid alkaloids	3.32881e+06	3.73833e+06	1.32586e+06	4.07333e+06	2.3506e+06	995902	2.74654e+06	7.60076e+06	1.01742e+06	1.39976e+06	1.04436e+06	1.82392e+06	937689	1	0.75	0.919048	1.68067	1.46743e-07	up
gitogenin	Gitogenin			C27H44O4	432.324	Sterol Lipids	Sterols	Spirostanols	111731	42355.7	18514.6	79299.7	60236	391293	5767.35	7202.45	10585.4	137150	452692	186973	414482	0.999999	-1.35	0.92134	0.392927	6.40754e-07	down
Gln-Glu	Gln-Glu			C10H17N3O6	275.1117	Organic acids	Amino acids and peptides	Dipeptides	3.37177e+07	7.05534e+07	4.52742e+07	6.74372e+07	5.0539e+07	3.0914e+07	4.81091e+07	3.85086e+07	3.34557e+07	3.64707e+07	3.23168e+07	7.52795e+07	2.83585e+07	0.951794	0.265	0.84995	1.20192	0.0214573	up
Glu-Gly	Glu-Gly			C7H12N2O5	204.0746	Organic acids	Amino acids and peptides	Dipeptides	7.6479e+06	5.35598e+06	2.64213e+06	4.37559e+06	3.91956e+06	1.78814e+06	2.86068e+06	4.25421e+06	3.49137e+06	4.73274e+06	2.42584e+06	2.11443e+07	1.06721e+07	0.625127	-1.32	0.438811	0.203335	0.204032	down
Glu-Met	Glu-Met			C10H18N2O5S	278.0936	Organic acids	Amino acids and peptides	Dipeptides	76781.5	147056	80772.6	1.14584e+06	3.59102e+06	2.70531e+06	5.26949e+06	6.04374e+06	76852.1	4.89102e+06	5.29901e+06	1.29171e+07	6.16731e+06	0.332114	-3.03	0.196433	0.122339	0.478712	down
glu-ser	Glu-Ser			C8H14N2O6	234.0852	Organic acids	Amino acids and peptides	Dipeptides	469326	1.10603e+06	2.49829e+06	306951	553430	301345	280138	159466	138607	270735	1.04535e+06	305011	300033	0.864163	1.01	0.319055	2.01613	0.0634042	up
glu-thr	Glu-Thr			C9H16N2O6	248.1008	Organic acids	Amino acids and peptides	Dipeptides	5.28829e+06	1.18754e+07	7.06807e+06	1.05457e+07	6.84266e+06	4.44769e+06	5.1396e+06	5.874e+06	3.12822e+06	4.41432e+06	6.62589e+06	9.56669e+06	5.94415e+06	0.291294	0.485	0.0854208	1.39179	0.535669	up
glu-tyr	Glu-Tyr			C14H18N2O6	310.1165	Organic acids	Amino acids and peptides	Dipeptides	81909.6	297328	89251.2	2.18313e+06	6.51251e+06	4.46699e+06	5.75235e+06	1.71724e+06	78737.4	4.54027e+06	2.83243e+06	3.07792e+06	4.77792e+06	0.590718	-1.6	0.406625	0.328731	0.22862	down
Glutaric acid	Glutaric acid			C5H8O4	132.0423	Fatty Acyls	Fatty acids	Dicarboxylic acids	8.51241e+06	2.22007e+07	1.20744e+07	1.37623e+07	1.05887e+07	4.49766e+07	8.40988e+06	1.92497e+06	5.07605e+06	3.96415e+07	1.01561e+07	4.13929e+07	9.19205e+07	0.000570665	0.37	0.000137428	0.0415167	3.24362	up
Glutarylcarnitine	CAR DC5:0			C12H21NO6	275.1369	Fatty Acyls	Fatty esters	Acyl carnitines	285806	816129	1.09357e+06	913967	149025	736298	645742	650833	169586	144324	1.37701e+06	632838	347958	0.959294	0.085	0.653797	0.976562	0.0180485	up
Gly-His	Gly-His			C8H12N4O3	212.0909	Organic acids	Amino acids and peptides	Dipeptides	49036.9	265894	446727	203190	1.1685e+06	23911.9	25146.7	24213.6	24773.7	40425.5	24311.7	53430.4	22560.5	0.0890797	3.4	0.00936934	10.5263	1.05022	up
Gly-Lys	Gly-Lys			C8H17N3O3	203.127	Organic acids	Amino acids and peptides	Dipeptides	4.42244e+07	9.35273e+07	1.26512e+08	2.60531e+07	2.23236e+07	2.08896e+06	2.21798e+06	1.56479e+06	1.27203e+06	1.56677e+06	1.51013e+06	935556	913324	0.0165241	4.33	0.0001975	20	1.78188	up
gly-phe-phe	Gly-Phe-Phe			C20H23N3O4	369.1689	Organic acids	Amino acids and peptides	Tripeptides	1.04436e+06	633269	599012	1.33997e+06	955336	288121	126489	357977	443034	607993	288753	1.40916e+06	321270	0.619982	1.11	0.186242	2.15517	0.207621	up
Glycerol 3-phosphate	sn-Glycero-3-phosphate			C3H9O6P	172.0137	Organic acids	Organic phosphoric acids	Organic phosphoric acids	3.9283e+06	4.81079e+06	2.8716e+06	1.64299e+06	4.75079e+06	2.31296e+06	3.54005e+06	5.47796e+06	5.07081e+06	5.81458e+06	5.66731e+06	1.15345e+07	5.90335e+06	0.218441	-0.62	0.119343	0.650195	0.660667	down
Glycochenodeoxycholic acid	Glycochenodeoxycholic acid			C26H43NO5	449.3141	Sterol Lipids	Bile acids	C24 Bile acids	6425.92	40102.6	5971.75	292198	5928.78	882092	6676.52	6133.54	5813.64	105413	199589	222587	538591	0.491499	-3.33	0.318857	0.0995619	0.308478	down
Glycylproline	Gly-Pro		HMDB0000721	C7H12N2O3	172.0848	Organic acids	Amino acids and peptides	Dipeptides	6.65738e+06	9.91297e+06	6.95613e+06	4.6011e+06	5.04522e+06	1.36099e+06	431873	1.14477e+06	574281	790487	1.01639e+06	1.78316e+06	794706	0.227731	2.525	0.0563827	4.83092	0.642578	up
Glyphosate	Glyphosate	C01705		C3H8NO5P	169.014	Organic acids	Amino acids and peptides	Amino acids	806463	231980	176656	830517	147111	127790	72799.2	106325	120668	448552	59309.4	713829	100498	1	0.55	0.935586	1.46413	1.46743e-07	up
guaiacol sulfate	Guaiacol sulfate			C7H8O5S	204.0092	Organic acids	Arylsulfates	Phenylsulfates	1.46844e+07	6.15938e+06	2.79064e+07	1.9078e+06	7.05231e+06	1.10156e+06	108424	114228	112774	174285	226280	202386	116486	6.18687e-06	5.51	6.46938e-07	45.4545	5.20853	up
Guanidinoethyl sulfonate	Taurocyamine			C3H9N3O3S	167.0365	Organic acids	Sulfonic acids	Sulfonic acids	1.04523e+06	465336	3.09057e+06	508188	665914	808332	890808	819541	618733	932735	951683	593284	1.02255e+06	1	-0.14	0.813829	0.907441	1.46743e-07	down
Guanine	Guanine	C00242	HMDB0000132	C5H5N5O	151.0494	Nucleic acids	Purines	Hypoxanthines	3.69922e+06	2.83822e+06	1.77028e+06	620796	1.18212e+06	68624.7	47599.1	22537.7	579189	424838	42374.6	142045	52851.3	0.303382	3.64	0.0634025	12.5	0.51801	up
Gynocardin	Gynocardin	C08331	HMDB0029913	C12H17NO8	303.0954	Carbohydrates	Glycosyl compounds	Cyanogenic glycosides	840625	1.68062e+06	457780	46372.4	374331	399944	294954	171264	55094.5	60492.9	91782.7	318489	61037.3	1	1.13	0.709089	2.18341	1.46743e-07	up
Harpagoside	Harpagoside			C24H30O11	494.1788	Prenol Lipids	Isoprenoids	C10 isoprenoids	1.26889e+07	7.25743e+06	5.60026e+06	1.29214e+07	8.67016e+06	2.29573e+06	1.61357e+06	2.2467e+06	2.24437e+06	8.48161e+06	2.74601e+06	8.45629e+06	1.31585e+06	0.853422	1.8	0.312234	3.367	0.0688363	up
Hematoxylin	Haematoxylin	C09931		C16H14O6	302.079	Polyketides	Flavonoids	Coumarins	1.5192e+06	752607	451990	679478	1.35062e+06	23091.2	86639.7	113938	64564.8	30073.9	144543	102631	27795.5	0.0018024	3.32	0.000440737	10	2.74415	up
Hendecanedioic acid	Undecanedioic acid			C11H20O4	216.1362	Fatty Acyls	Fatty acids	Dicarboxylic acids	386195	190986	132557	165560	288958	248560	23576.7	72833.7	15856.1	120902	603420	388908	666741	0.85324	0.32	0.685405	1.24844	0.0689288	up
Heptanoic acid	Heptylic acid	C17714	HMDB0000666	C7H14O2	130.0994	Fatty Acyls	Fatty acids	Saturated FA	3.03129e+06	2.64081e+06	2.59033e+06	1.08271e+06	1.97497e+06	511466	61150.3	46515.4	39996.9	569775	1.25054e+06	2.21309e+06	29199.5	0.0358005	3	0.0145618	8	1.44611	up
Hexaconazole	Hexaconazole	C18466		C14H17Cl2N3O	313.0749	Benzenoids	Halobenzenes	Dichlorobenzenes	249545	58183.3	43739.7	192620	40063.6	26920.3	30690.8	28009.7	25066.3	41513.1	28706.2	7.77566e+06	28334.7	1	0.92	0.611049	1.89753	1.46743e-07	up
Hexadecanamide	Palmitamide			C16H33NO	255.2562	Fatty Acyls	Fatty amides	Primary amides	1.90914e+07	304145	443193	9.44974e+06	107758	108259	38504.1	2.99417e+07	1.41554e+07	4.71226e+07	7.28914e+06	7.00628e+07	4.52501e+06	0.509675	-6.08	0.138799	0.0148019	0.292707	down
Hexahydropyridine	Piperidine			C5H11N	85.0891	Alkaloids	Lysine alkaloids	Piperidine alkaloids	5.46766e+08	7.29648e+08	4.44548e+08	4.88856e+08	4.92218e+08	6.305e+08	7.27455e+08	5.83013e+08	5.51892e+08	5.22109e+08	4.89969e+08	7.17475e+08	5.33154e+08	0.857824	-0.0125	0.468078	0.960846	0.0666019	down
Hexanoic acid	Caproic acid	C01585	HMDB0000535	C6H12O2	116.0837	Fatty Acyls	Fatty acids	Saturated FA	1.21729e+07	3.42742e+07	3.00097e+07	5.42337e+07	4.02286e+07	1.9055e+07	2.1325e+07	3.20201e+07	2.75005e+07	2.67412e+07	2.7305e+07	4.39187e+07	3.92104e+07	0.952336	0.44	0.811617	1.3587	0.0212096	up
Hexanoylcarnitine	CAR 6:0		HMDB0000756	C13H25NO4	259.1784	Fatty Acyls	Fatty esters	Acyl carnitines	5.103e+06	3.69112e+06	2.23277e+06	1.59958e+06	1.22668e+06	1.51956e+06	1.08637e+06	646551	1.87194e+06	1.09609e+06	465646	3.54703e+06	621710	0.664973	1.34	0.401441	2.08551	0.177196	up
Hexanoylglycine	NA-Gly 6:0			C8H15NO3	173.1052	Fatty Acyls	Fatty amides	N-acyl amines	5.88861e+07	8.47818e+07	2.99114e+07	4.02276e+07	5.98504e+07	4.25083e+07	7.52815e+07	2.96662e+07	5.79623e+07	4.08451e+07	2.27604e+07	4.68423e+07	3.14189e+07	0.58146	1.31333	0.473175	1.93924	0.23548	up
Hippuric acid	Hippuric acid	C01586	HMDB0000714	C9H9NO3	179.0582	Benzenoids	Benzamides	Hippuric acids	1.04059e+08	1.94435e+08	6.06597e+07	2.03057e+08	3.83098e+07	5.6603e+07	3.94917e+07	1.6207e+07	9.05378e+06	4.93681e+07	1.23005e+07	2.22637e+08	1.71923e+07	0.991843	0.6175	0.761046	0.659304	0.0035569	up
Histidylglycine	His-Gly		HMDB0028885	C8H12N4O3	212.0909	Organic acids	Amino acids and peptides	Dipeptides	57573.5	286045	604676	210235	2.08169e+06	44849.3	46656.6	44256.5	47943.4	54513.6	48530.6	58632.1	46914	0.0883896	2.695	0.0133607	6.00601	1.0536	up
Homocitrulline	Homocitrulline	C02427	HMDB0000679	C7H15N3O3	189.1113	Organic acids	Amino acids and peptides	Amino acids	7.38697e+06	1.41104e+07	1.34791e+07	3.05479e+06	3.32501e+06	764823	1.13781e+06	337382	515424	406348	457645	422034	210262	0.0501599	2.96	0.00296668	7.8125	1.29964	up
Homovanillic acid	Homovanillic acid	C05582	HMDB0000118	C9H10O4	182.0579	Benzenoids	Benzenes	Hydroxybenzoic acids	280702	109909	98722.7	522136	110324	66700	47469.2	54312	50702.5	132666	51388.7	302535	84166.8	1	0.345	0.682976	1.24533	1.46743e-07	up
Homovanillic acid sulfate	Homovanillic acid 4-sulfate		HMDB0011719	C9H10O7S	262.0147	Benzenoids	Benzenes	Hydroxybenzoic acids	9.08609e+07	7.50893e+07	1.43919e+08	3.73646e+07	3.2078e+07	3.3812e+06	2.41547e+06	3.00753e+06	669142	1.35572e+06	1.69336e+06	2.4348e+06	713274	0.000426681	4.5	9.34957e-05	16.9492	3.3699	up
Hydroxytryptophol	Hydroxytryptophol		HMDB0001855	C10H11NO2	177.079	Alkaloids	Tryptophan alkaloids	Simple indole alkaloids	542305	165497	193360	1.91943e+06	217843	122258	119786	84493.6	67748.9	287634	129703	1.2259e+06	129493	1	0.75	0.734588	1.6835	1.46743e-07	up
hypaphorine	Lenticin			C14H18N2O2	246.1368	Alkaloids	Tryptophan alkaloids	Tryptamines	56372.5	61046.1	53183.1	56798.3	51128.2	39383	45287.3	41179.3	36127.3	42462.6	39456	41096.7	38644.8	0.870187	0.44	0.709834	1.36054	0.0603875	up
Hypoxanthine	Hypoxanthine	C00262	HMDB0000157	C5H4N4O	136.0385	Nucleic acids	Purines	Hypoxanthines	2.18329e+08	2.43293e+08	3.3387e+07	7.93519e+06	1.26319e+07	729289	574620	2.1095e+06	3.5771e+07	2.06034e+06	497201	2.25764e+06	501556	0.368749	3.22	0.265209	5.20833	0.433269	up
Imidazoleacetic acid	Imidazoleacetic acid			C5H6N2O2	126.0429	Alkaloids	Histidine alkaloids	Imidazole alkaloids	1.55564e+07	2.42638e+07	3.48402e+07	2.43134e+07	1.43488e+07	7.56862e+06	4.03642e+06	1.44451e+07	2.77164e+06	1.26623e+07	4.25491e+06	1.41136e+07	1.2757e+07	0.903759	0.3	0.347101	1.2285	0.0439475	up
Imidazolelactate	Imidazolelactic acid			C6H8N2O3	156.0535	Alkaloids	Histidine alkaloids	Imidazole alkaloids	3.28762e+06	2.07465e+06	1.72843e+06	871642	3.17192e+06	1.05427e+06	1.04463e+06	802297	785953	2.74424e+06	1.55673e+06	4.35768e+06	1.89281e+06	1	0.13	0.914085	1.09649	1.46743e-07	up
imidazolinone	Imidazolone			C3H4N2O	84.0324	Organoheterocyclic compounds	Imidazolines	Imidazolinones	1.40609e+07	1.09055e+07	1.25824e+07	2.28876e+07	1.34641e+07	6.62771e+06	5.36347e+06	9.54502e+06	6.5943e+06	2.2458e+07	8.30708e+06	1.38417e+07	5.61406e+06	1	0.4	0.688958	1.31752	1.46743e-07	up
Iminoaspartic acid	Iminoaspartic acid	C05840	HMDB0001131	C4H5NO4	131.0219	Fatty Acyls	Fatty acids	Dicarboxylic acids	7.85039e+07	1.32299e+08	8.35892e+07	5.53005e+07	3.76597e+07	2.37109e+07	1.44955e+07	1.82775e+07	1.13097e+07	1.41102e+07	1.95923e+07	1.48564e+07	1.07977e+07	0.0115192	2.15	3.44199e-05	4.44444	1.93858	up
Indole-3-acrylic acid	Indoleacrylic acid			C11H9NO2	187.0633	Alkaloids	Tryptophan alkaloids	Simple indole alkaloids	5.97158e+06	5.06758e+06	3.97407e+06	4.23231e+06	6.04663e+06	941863	807286	650199	1.01677e+06	1.18457e+06	643692	1.46095e+06	648266	0.0357918	2.625	0.0048818	5.93472	1.44622	up
Indole-3-lactic acid	Indole-3-lactic acid			C11H11NO3	205.0739	Alkaloids	Tryptophan alkaloids	Indolecarboxylic acids	1.34124e+08	8.41729e+07	8.35548e+07	1.07e+08	9.06545e+07	1.42418e+07	1.60995e+07	1.62418e+07	1.20486e+07	1.21741e+07	2.06338e+07	2.45247e+07	8.84504e+06	0.573692	1.71429	0.259131	2.49822	0.241322	up
Inosine	Inosine	C00294	HMDB0000195	C10H12N4O5	268.0808	Nucleic acids	Purines	Purine ribonucleosides	5.86199e+07	2.38182e+07	3.88867e+06	364016	105185	22294	23691.6	33480.8	4.40334e+06	119894	21789.1	396135	20244.3	0.432569	5.02	0.108401	32.2581	0.363945	up
Iprovalicarb	Iprovalicarb	C18866		C18H28N2O3	320.21	Benzenoids	Benzenes	Toluenes	8.70989e+06	1.82638e+07	2.30716e+07	1.46362e+07	7.93597e+06	224159	407036	241599	304853	283924	298049	1.02811e+06	142727	0.0513202	4.7	0.00312205	26.3158	1.28971	up
Isocitric acid	Isocitric acid	C00311	HMDB0000193	C6H8O7	192.027	Organic acids	TCA acids	TCA acids	2.64421e+06	5.83517e+06	2.67823e+06	2.51734e+06	989477	1.06024e+06	1.43797e+06	500871	596186	750370	1.84868e+06	1.05564e+06	2.83587e+06	0.20049	1.29	0.107748	2.43902	0.697907	up
Isocytosine	2-Amino-4-hydroxypyrimidine			C4H5N3O	111.0433	Nucleic acids	Pyrimidines	Pyrimidones	2.54681e+07	4.03891e+07	3.32143e+07	5.72352e+07	3.52151e+07	3.9301e+07	4.2148e+07	3.64844e+07	3.87969e+07	3.65563e+07	3.32921e+07	2.69251e+07	3.61387e+07	1	0.356667	0.853354	1.26529	1.46743e-07	up
Isomaltose	Isomaltose		HMDB0002923	C12H22O11	342.1162	Carbohydrates	Disaccharides	Disaccharides	9.35633e+06	1.93587e+07	3.28437e+07	2.22891e+07	2.29419e+07	2.77932e+07	3.91253e+06	5.21125e+07	4.76065e+06	6.81289e+06	2.66262e+06	3.8615e+06	2.94469e+06	0.0874112	2.38	0.0411194	5.20833	1.05843	up
Isophorone	Isophorone	C14743	HMDB0031195	C9H14O	138.1045	Organic oxygen compounds	Carbonyl compounds	Cyclohexanones	1.35487e+07	9.67565e+06	6.02356e+06	8.78663e+06	4.74568e+06	2.43548e+06	2.91849e+06	1.58988e+06	2.94527e+06	2.13315e+06	3.7121e+06	1.03393e+07	2.25241e+06	0.660385	0.955	0.439855	1.83486	0.180203	up
Isoquinoline	Isoquinoline	C06323	HMDB0034244	C9H7N	129.0578	Alkaloids	Tyrosine alkaloids	Isoquinoline alkaloids	1.19001e+07	1.19154e+07	9.49657e+06	1.1127e+07	1.03635e+07	4.47587e+06	3.81352e+06	2.74378e+06	4.14858e+06	5.7901e+06	5.01258e+06	7.60106e+06	4.14468e+06	0.510428	1.06	0.244543	1.62668	0.292065	up
Isovalerylglycine	Isovalerylglycine			C7H13NO3	159.0895	Organic acids	Amino acids and peptides	Amino acids	2.91215e+07	1.41218e+07	1.19094e+07	7.78788e+07	9.74432e+06	3.5232e+06	3.69556e+06	3.92588e+06	3.26933e+06	2.26938e+07	3.32654e+06	2.75999e+07	8.2053e+06	1	0.54	0.79229	1.45138	1.46743e-07	up
Isovanillic acid	3-Hydroxy-4-methoxybenzoic acid		HMDB0060003	C8H8O4	168.0423	Benzenoids	Benzenes	Hydroxybenzoic acids	2.46564e+06	6.95013e+06	4.13875e+06	4.26448e+06	2.56841e+06	363430	409884	310134	277874	798766	1.27105e+06	1.32689e+06	473423	0.148366	2.90667	0.0267376	6.55022	0.828666	up
Itaconic acid	Itaconic acid			C5H6O4	130.0266	Fatty Acyls	Fatty acids	Dicarboxylic acids	1.05609e+07	1.17502e+07	3.39208e+06	1.4357e+07	4.66166e+06	2.74242e+06	3.78082e+06	4.03745e+06	2.29006e+06	5.28155e+06	2.30322e+06	1.0458e+08	5.70939e+06	0.805567	0.68	0.602163	1.44161	0.0938983	up
Jasmone	cis-Jasmone	C08490	HMDB0035601	C11H16O	164.1201	Fatty Acyls	Octadecanoids	Jasmonic acids	1.51358e+06	1.98198e+06	5.22515e+06	941305	2.85005e+06	1.25593e+06	612527	634487	535970	566969	1.24754e+06	2.32889e+06	736122	0.670061	1.25	0.207826	2.38663	0.173885	up
Juniperic acid	Juniperic acid			C16H32O3	272.2351	Fatty Acyls	Fatty acids	Hydroxy FA	2.09033e+06	1.00576e+06	1.24299e+06	1.12714e+06	1.40931e+06	5.93213e+06	778915	2.47116e+06	4.15455e+06	5.66129e+06	7.08095e+06	2.80584e+06	6.06975e+06	0.0354652	-1.91	0.0143703	0.265957	1.4502	down
Ketorolac	Ketorolac	C07062	HMDB0014608	C15H13NO3	255.0895	Organic oxygen compounds	Carbonyl compounds	Other carbonyl compounds	1.58914e+06	205877	818466	228812	202251	9362.62	10881.6	9157.16	7494.62	7722.08	19295.6	8373.2	8673.26	1.51067e-05	4.61	1.80416e-06	24.3902	4.82083	up
Kojic acid	Kojic acid	C14516	HMDB0032923	C6H6O4	142.0266	Organoheterocyclic compounds	Pyranones	Pyranones	4.66666e+06	4.40884e+06	3.58325e+06	5.23949e+06	5.91789e+06	4.81888e+06	6.65235e+06	6.43614e+06	4.91996e+06	4.35434e+06	6.34272e+06	8.77364e+06	6.74802e+06	1	-0.42	0.715934	0.748503	1.46743e-07	down
Kynurenic acid	Kynurenic acid			C10H7NO3	189.0426	Alkaloids	Anthranilic acid alkaloids	Acridone alkaloids	4.70753e+07	7.75875e+07	4.27956e+07	1.7898e+07	2.17238e+07	6.55142e+06	4.75483e+06	1.92218e+06	2.79595e+06	5.48842e+06	2.1005e+06	9.092e+06	2.88345e+06	0.100887	2.63667	0.0157041	6.14754	0.996165	up
Kynurenine	Kynurenine			C10H12N2O3	208.0848	Organic acids	Amino acids and peptides	Amino acids	912012	231010	141505	1.01654e+06	148681	113681	123975	42338.2	78964.3	394147	67298.7	655449	92717.1	1	0.9	0.654965	1.8622	1.46743e-07	up
L-(-)-Serine	Serine			C3H7NO3	105.0426	Organic acids	Amino acids and peptides	Amino acids	2.13354e+06	1.66347e+06	772390	1.70709e+06	1.17104e+06	818293	1.33563e+06	1.20433e+06	724188	1.37819e+06	1.06018e+06	2.98942e+06	1.26118e+06	1	-0.11	0.688615	0.925926	1.46743e-07	down
L-(+)-Arginine	Arginine			C6H14N4O2	174.1117	Organic acids	Amino acids and peptides	Amino acids	3.17755e+08	2.84944e+08	3.2701e+08	1.62054e+08	2.72074e+08	7.16852e+07	1.50885e+07	1.88604e+08	2.14174e+08	1.45635e+08	2.14805e+08	2.71999e+08	2.28013e+08	1	0.35	0.493289	1.27389	1.46743e-07	up
L-(+)-Aspartic acid	Aspartic acid			C4H7NO4	133.0375	Organic acids	Amino acids and peptides	Amino acids	641262	1.13887e+06	1.5086e+06	675126	374979	19016.9	23457.8	53015.2	18778.1	30579.4	23720.6	135726	18864.3	0.276889	3.62	0.0548262	12.1951	0.557694	up
L-(+)-Citrulline	Citrulline			C6H13N3O3	175.0957	Organic acids	Amino acids and peptides	Amino acids	2.10466e+08	2.85827e+08	1.23954e+08	1.68109e+08	2.66623e+08	1.04422e+08	1.19445e+08	1.06698e+08	8.80045e+07	1.07861e+08	1.1262e+08	1.1791e+08	1.11956e+08	0.333148	1.07	0.0726849	1.7316	0.477363	up
L-(+)-Lactic acid	Lactic acid			C3H6O3	90.0317	Organic acids	Short-chain acids	Short-chain acids	1.87075e+10	2.27011e+10	1.92724e+10	2.64778e+10	1.69301e+10	1.41066e+10	2.11895e+10	1.80122e+10	2.33456e+10	1.86373e+10	1.55636e+10	1.77608e+10	1.84929e+10	0.275582	0.2	0.156667	1.14943	0.55975	up
L-2-Aminoadipic acid	Aminoadipic acid			C6H11NO4	161.0688	Organic acids	Amino acids and peptides	Amino acids	2.47793e+07	3.85201e+07	1.76513e+07	2.25373e+07	2.19316e+07	8.25784e+06	1.14424e+07	8.63138e+06	8.06006e+06	1.14689e+07	9.25189e+06	1.70072e+07	9.59545e+06	0.250979	0.94	0.0459961	1.91571	0.600363	up
L-2-Hydroxyglutaric acid	2-Hydroxyglutaric acid	C03196	HMDB0000694	C5H8O5	148.0372	Fatty Acyls	Fatty acids	Dicarboxylic acids	8.51637e+06	1.38607e+07	1.64739e+07	1.56385e+07	2.05576e+07	4.16977e+06	591856	2.40631e+06	1.40138e+06	2.99995e+06	3.05868e+06	4.57579e+06	3.98482e+06	8.48634e-05	2.28	1.2749e-05	4.87805	4.07128	up
L-Alanyl-L-proline	Ala-Pro			C8H14N2O3	186.1004	Organic acids	Amino acids and peptides	Dipeptides	520773	526911	363657	7.93587e+06	873916	224502	335438	256527	64742.1	526617	143708	650828	160234	0.781627	0.65	0.264539	1.56986	0.107	up
L-Ergothioneine	Ergothioneine			C9H15N3O2S	229.0885	Organic acids	Amino acids and peptides	Amino acids	1.5147e+07	2.19089e+07	1.58823e+07	2.22896e+07	1.58226e+07	1.18602e+07	1.53313e+07	848901	1.10437e+07	8.44076e+06	1.04586e+07	2.4537e+07	5.91009e+06	0.581246	0.52	0.16896	1.43266	0.23564	up
L-Glutamic acid	Glutamic acid	C00025	HMDB0000148	C5H9NO4	147.0532	Organic acids	Amino acids and peptides	Amino acids	2.74122e+07	5.41548e+07	1.71805e+07	3.34721e+07	1.48288e+07	1.07482e+07	1.15537e+07	1.00656e+07	9.76698e+06	2.27247e+07	7.91123e+06	2.77331e+07	8.13037e+06	0.906038	0.42	0.613947	1.17878	0.0428538	up
L-Glutathione oxidized	Glutathione			C10H17N3O6S	307.0838	Organic acids	Amino acids and peptides	Tripeptides	347580	1.66653e+06	1.31063e+06	81654.9	762836	398018	71740.6	172500	669811	326701	58313.9	445058	94958.9	0.876077	0.68	0.653057	1.51172	0.0574579	up
L-Histidine	Histidine			C6H9N3O2	155.0695	Organic acids	Amino acids and peptides	Amino acids	6.57384e+07	5.02954e+07	3.327e+07	3.67673e+07	2.28967e+07	2.27777e+07	3.07689e+07	2.11369e+07	1.9127e+07	2.01878e+07	2.74474e+07	4.33264e+07	2.46564e+07	0.777037	0.43	0.262211	1.34953	0.109559	up
L-Phenylalanine	Phenylalanine	C00079	HMDB0000159	C9H11NO2	165.079	Organic acids	Amino acids and peptides	Amino acids	1.44227e+07	1.80983e+07	7.71406e+06	1.39626e+07	1.45392e+07	7.09907e+06	4.94642e+06	4.86018e+06	4.96426e+06	6.24121e+06	5.32465e+06	4.30744e+06	4.03946e+06	0.198985	0.431667	0.0923806	0.0921022	0.70118	up
L-Pyroglutamic acid	Pyroglutamic acid			C5H7NO3	129.0426	Organic acids	Amino acids and peptides	Amino acids	7.72928e+07	8.44625e+07	6.46066e+07	7.01919e+07	3.82792e+07	4.76969e+07	3.8355e+07	4.35696e+07	3.33636e+07	5.98487e+07	4.36278e+07	9.24708e+07	3.70253e+07	0.856686	0.767143	0.510338	1.59672	0.0671781	up
L-Threonic acid	Threonic acid			C4H8O5	136.0372	Carbohydrates	Monosaccharides	Sugar acids	3.44584e+08	4.97166e+08	3.56393e+08	2.24304e+08	2.72367e+08	2.79273e+08	1.08293e+08	6.39456e+07	7.00655e+07	7.10294e+07	1.33553e+08	1.72597e+08	1.18421e+08	0.00396738	1.44	0.00109877	2.7248	2.4015	up
L-Threonine	Threonine	C00188	HMDB0000167	C4H9NO3	119.0582	Organic acids	Amino acids and peptides	Amino acids	1.76259e+07	1.365e+07	1.04359e+07	3.24313e+07	7.84736e+06	5.42354e+06	5.92952e+06	6.85488e+06	4.51798e+06	1.3289e+07	6.31556e+06	3.29794e+07	6.50778e+06	0.946872	1.21667	0.70076	1.96207	0.0237087	up
L-Tyrosine	Tyrosine	C00082	HMDB0000158	C9H11NO3	181.0739	Organic acids	Amino acids and peptides	Amino acids	1.49615e+07	3.43663e+07	1.88966e+07	2.91881e+07	3.54259e+07	8.61934e+07	4.7213e+07	8.50524e+07	4.42272e+07	6.87132e+07	9.60137e+07	8.91816e+07	5.65128e+07	0.00654376	-1.27	0.00196437	0.413394	2.18417	down
leu-asp	Leu-Asp			C10H18N2O5	246.1216	Organic acids	Amino acids and peptides	Dipeptides	2.37809e+06	4.24148e+06	3.71592e+06	2.47778e+06	1.85106e+06	343877	308051	199820	234007	292591	446137	552119	612709	0.0279428	2.95	0.000569549	7.69231	1.55373	up
Leu-Leu	Leu-Leu			C12H24N2O3	244.1787	Organic acids	Amino acids and peptides	Dipeptides	1.73002e+06	1.539e+06	714862	1.31795e+06	1.13746e+06	164738	250757	407126	448794	411909	2.78216e+06	3.16344e+06	1.53782e+06	0.847999	0.83	0.451703	1.42552	0.0716047	up
Leu-pro	Leu-Pro			C11H20N2O3	228.1474	Organic acids	Amino acids and peptides	Dipeptides	1.59515e+06	552771	494377	924507	342641	54452.8	38733.8	38287.4	25514.6	88805.6	52880.8	616125	29926	0.75458	3.15	0.247351	8.84956	0.122294	up
Leucine	Leucine	C00123	HMDB0000687	C6H13NO2	131.0946	Organic acids	Amino acids and peptides	Amino acids	1.81833e+09	1.90242e+09	1.11966e+09	1.65978e+09	1.25886e+09	1.40615e+09	1.68061e+09	1.30128e+09	1.22797e+09	1.33715e+09	1.11552e+09	2.51292e+09	1.17876e+09	0.680874	0.27	0.536275	1.19689	0.166933	up
Levetiracetam	Levetiracetam	C07841	HMDB0015333	C8H14N2O2	170.1055	Organic acids	Amino acids and peptides	Amino acids	3.42269e+06	4.8913e+06	2.78166e+06	2.64086e+06	3.41056e+06	1.17933e+06	1.42206e+06	1.66267e+06	2.12911e+06	2.61906e+06	970819	1.53551e+06	1.65576e+06	0.783469	1.07	0.282894	2.00602	0.105978	up
Levulinic acid	Levulinic acid			C5H8O3	116.0473	Fatty Acyls	Fatty acids	Oxo FA	2.66702e+07	1.94252e+07	2.5277e+07	3.99706e+07	7.00842e+07	1.12573e+08	1.02372e+08	1.82363e+08	1.75018e+08	7.29911e+07	1.71088e+08	1.18834e+08	1.68454e+08	0.000155375	-2.11	2.63647e-05	0.231965	3.80862	down
Linamarin	Linamarin	C01594	HMDB0033699	C10H17NO6	247.1056	Carbohydrates	Glycosyl compounds	Cyanogenic glycosides	49544.2	239639	272738	168598	118201	562035	36741.8	32856.9	30302.7	42731.2	29120.9	33711.3	31066.6	0.0720294	2.34	0.0326575	5.07614	1.14249	up
Linoelaidic Acid	Linoelaidic acid			C18H32O2	280.2402	Fatty Acyls	Fatty acids	Unsaturated FA	95854.5	428652	103093	71687.2	121950	150056	99088.5	167735	78691.5	119997	58334	213823	72110.5	1	0.06	0.829971	1.04058	1.46743e-07	up
Linoleamide	Linoleamide			C18H33NO	279.2562	Fatty Acyls	Fatty amides	Primary amides	2.88292e+06	137196	114743	130687	127892	897865	747113	8.67939e+06	6.91403e+06	3.71792e+06	3.82916e+06	3.09485e+06	2.93352e+06	0.106821	-4.74	0.0124483	0.037428	0.971343	down
Linoleyl carnitine	CAR 18:2		HMDB0006469	C25H45NO4	423.3349	Fatty Acyls	Fatty esters	Acyl carnitines	8.95763e+06	2.60279e+06	2.45523e+06	1.76059e+06	3.76637e+06	2.83436e+06	1.86194e+06	2.11543e+06	3.40553e+06	2.0947e+06	845354	1.09058e+06	839931	0.679719	0.52	0.211634	1.42857	0.167671	up
Lotaustralin	Lotaustralin	C08334	HMDB0033865	C11H19NO6	261.1212	Carbohydrates	Glycosyl compounds	Cyanogenic glycosides	3.7407e+06	1.15898e+06	4.26326e+06	2.0807e+06	1.32323e+06	454835	373758	490658	136615	369991	517716	1.37345e+06	193943	0.0847552	1.85	0.00854415	3.59712	1.07183	up
LysoPC(22:1(13Z))	LPC 22:1(13Z)			C30H60NO7P	577.4107	Glycerophospholipids	Glycerophosphocholines	LPC	82247.1	233880	189522	329312	223099	184731	332817	277424	268777	435340	203488	495186	197334	0.351885	-0.81	0.0794196	0.569476	0.453599	down
LysoPC(22:5(7Z,10Z,13Z,16Z,19Z))	LPC 22:5(7Z,10Z,13Z,16Z,19Z)			C30H52NO7P	569.3481	Glycerophospholipids	Glycerophosphocholines	LPC	824513	3.50541e+06	2.16526e+06	1.52823e+06	985855	929355	1.72757e+06	1.71688e+06	3.19952e+06	7.76687e+06	1.38638e+06	4.42528e+06	3.21027e+06	0.158487	-1.21	0.0225015	0.431779	0.800007	down
LysoPC(P-18:0)	LPC P-18:0			C26H54NO6P	507.3689	Glycerophospholipids	Glycerophosphocholines	O-LPC	804289	2.02063e+06	1.39099e+06	1.69602e+06	760586	699483	621874	733072	628974	1.10129e+06	415362	1.49208e+06	594017	1	0.13	0.839108	1.09769	1.46743e-07	up
Maleamic acid	Maleamic acid			C4H5NO3	115.0269	Fatty Acyls	Fatty acids	Unsaturated FA	2.00996e+07	3.33062e+07	1.34197e+07	2.70576e+07	2.13419e+07	9.59503e+06	1.35887e+07	5.57221e+06	2.08872e+06	3.83294e+06	4.68821e+06	1.41141e+07	1.83624e+06	0.529642	1.405	0.445159	2.14133	0.276018	up
Maleic acid	Maleic acid	C01384	HMDB0000176	C4H4O4	116.011	Fatty Acyls	Fatty acids	Dicarboxylic acids	1.55813e+06	1.6614e+06	3.83835e+06	3.06117e+06	582900	3.28144e+07	64611.1	126104	3.12776e+06	2.68163e+07	9.67878e+06	2.65182e+07	9.95051e+06	0.894356	-2.06	0.739457	0.240616	0.0484897	down
Maleimide	Maleimide	C07272		C4H3NO2	97.0164	Organoheterocyclic compounds	Pyrrolidones	Pyrrolidones	192093	298347	181551	581120	372671	161824	211341	156752	98899.3	141839	220706	194603	121608	0.667201	0.665	0.312901	1.53492	0.175743	up
metharbital	Metharbital			C9H14N2O3	198.1004	Nucleic acids	Pyrimidines	Barbituric acid derivatives	1.33489e+07	2.48664e+07	1.63176e+07	1.081e+07	1.60061e+07	584558	188270	89378.3	204684	212600	343504	285851	149007	0.0114866	5.72	2.93874e-05	52.6316	1.93981	up
Methionine sulfoxide	Methionine sulfoxide	C02989	HMDB0002005	C5H11NO3S	165.046	Organic acids	Amino acids and peptides	Amino acids	1.16999e+07	4.15285e+07	5.92399e+06	2.41409e+07	1.23669e+07	4.57481e+06	5.48343e+06	8.93142e+06	2.89417e+06	5.96886e+06	1.38613e+07	2.29358e+07	6.04108e+06	0.824064	1.03	0.290885	2.04918	0.0840389	up
methoxyresorcinol	Methoxyresorcinol			C7H8O3	140.0473	Benzenoids	Phenols	Other phenols	4.49067e+06	1.48354e+06	1.74975e+06	1.00354e+07	1.68902e+06	872852	837830	507590	790028	1.98918e+06	865606	4.86723e+06	825636	1	1.06	0.492847	2.08768	1.46743e-07	up
Methyl 4-hydroxycinnamate	Methyl p-coumarate			C10H10O3	178.063	Organic acids	Phenylpropanoids	Cinnamic acids	122371	77954.7	101658	142783	82014.4	55720.8	64372	49655.5	41714.7	123541	54751.4	257128	33407.7	1	0.49	0.687362	1.40647	1.46743e-07	up
Methyl Jasmonate	Methyl jasmonate			C13H20O3	224.1412	Fatty Acyls	Octadecanoids	Jasmonic acids	1.04934e+06	3.62885e+06	3.85755e+06	4.48781e+06	3.92186e+06	590355	1.48655e+06	2.18239e+06	2.32492e+06	3.10046e+06	3.72866e+06	4.05488e+06	6.25678e+06	0.839807	0.52	0.664687	1.43472	0.0758207	up
Methyldopa	Methyldopa	C07194	HMDB0011754	C10H13NO4	211.0845	Organic acids	Amino acids and peptides	Amino acids	7.96524e+06	3.45826e+07	1.49167e+07	2.26454e+07	1.93604e+07	2.50485e+06	2.96309e+06	1.89173e+06	2.10859e+06	1.71545e+06	2.02186e+06	3.46897e+06	3.98549e+06	0.0625848	1.89	0.00501177	3.7037	1.20353	up
Methylhippuric acid	Methylhippuric acid			C10H11NO3	193.0739	Benzenoids	Benzamides	Hippuric acids	1.94545e+08	5.37677e+08	2.71422e+08	3.22804e+08	2.41574e+08	2.34261e+07	6.36508e+06	9.79848e+06	1.03721e+07	5.22207e+06	8.89075e+06	1.73297e+07	41853.5	0.000488973	4.78	9.84289e-05	27.7778	3.31071	up
Methylimidazoleacetic acid	Methylimidazoleacetic acid	C05828	HMDB0002820	C6H8N2O2	140.0586	Alkaloids	Histidine alkaloids	Imidazole alkaloids	1.05839e+08	1.34644e+08	1.3186e+08	6.36475e+07	6.87591e+07	7.83326e+06	4.51013e+06	4.84629e+06	2.79763e+06	1.22854e+07	4.59153e+06	1.42626e+07	3.61385e+06	0.0314753	3.6	0.00086272	11.976	1.50203	up
METHYLSUCCINIC ACID	Methylsuccinic acid			C5H8O4	132.0423	Fatty Acyls	Fatty acids	Dicarboxylic acids	1.55924e+07	1.65651e+07	1.1877e+07	6.16031e+06	1.14004e+07	4.69972e+06	2.28966e+06	984277	935051	3.47251e+06	1.73576e+06	4.79706e+06	7.07118e+06	0.000493756	2.18	9.95249e-05	4.52489	3.30649	up
methylxanthine	Methylxanthine			C6H6N4O2	166.0491	Nucleic acids	Purines	Xanthines	911961	3.20453e+06	20657.9	169543	87985.6	14262	16259.5	14839.1	41562.4	21543.3	15208.1	30816.9	14945.3	0.159591	2.98	0.0227942	7.87402	0.796991	up
Methyprylon	Methyprylon		HMDB0015239	C10H17NO2	183.1259	Organoheterocyclic compounds	Piperidinones	Piperidinones	446492	370849	150758	240674	100593	64095.7	86727.7	71746.5	35320.5	127425	31702.9	2.4064e+06	23569.6	1	0.8	0.931912	1.73913	1.46743e-07	up
Metirosine	Metyrosine			C10H13NO3	195.0895	Organic acids	Amino acids and peptides	Amino acids	1.27894e+06	791416	839432	1.31485e+06	763843	437721	506127	520567	547203	1.05495e+06	553617	1.51976e+06	471383	1	0.62	0.693406	1.53374	1.46743e-07	up
Mevalonic acid	Mevalonic acid	C00418	HMDB0000227	C6H12O4	148.0736	Fatty Acyls	Fatty acids	Hydroxy FA	1.13743e+07	2.26245e+07	1.54359e+07	9.50937e+06	9.34654e+06	1.22086e+06	1.00281e+06	132917	1.12005e+06	1.09492e+06	748481	2.65373e+06	1.40641e+06	0.000190374	3.73333	3.60025e-05	10.453	3.72039	up
Mimosine	Mimosine	C04771	HMDB0015188	C8H10N2O4	198.0641	Organic acids	Amino acids and peptides	Amino acids	1.46894e+07	1.13924e+07	1.31144e+07	4.83956e+06	3.39005e+06	78298.5	84184.9	73736.4	82279.3	82491.6	79190.6	82173	79866.8	1.62355e-08	6.65	6.05376e-10	100	7.78954	up
Mono(5-carboxy-2-ethylpentyl) phthalate	Mono-(2-ethyl-5-carboxypentyl) phthalate			C16H20O6	308.126	Benzenoids	Benzenes	Phthalate esters	62908.5	73263.1	70066	114936	69609.8	12455.1	8103.62	11833.4	7299.58	7720.24	10123.3	10531.1	9797.07	0.000183628	2.81	3.20022e-05	6.99301	3.73606	up
Monoethyl phthalate	Monoethyl phthalate		HMDB0002120	C10H10O4	194.0579	Benzenoids	Benzenes	Phthalate esters	411964	729535	628773	112125	377606	128144	24498.6	44465.5	45500.9	34120.4	98854.7	323366	223578	0.250979	1.96	0.0459182	3.89105	0.600363	up
Myclobutanil	Myclobutanil	C18477		C15H17ClN4	288.1142	Benzenoids	Halobenzenes	Chlorobenzenes	53182.8	255769	215958	62622	34384.2	28804.6	27098.1	26341	24954.9	43372.5	26563.7	60906.3	24316.1	0.478433	1.21	0.126531	2.30947	0.320179	up
N-(4-Oxobutyl)-L-glutamine	gamma-Glutamyl-gamma-aminobutyraldehyde			C9H16N2O4	216.111	Organic acids	Amino acids and peptides	Amino acids	5.51711e+06	3.64367e+06	2.30443e+06	3.26449e+06	577180	79772.1	59432.2	41026.9	90740	283478	74279.8	848482	65655.5	0.600055	2.66	0.283776	5.15464	0.221809	up
N-Acetyl-1-aspartylglutamic acid	N-Acetyl-Asp-Glu			C11H16N2O8	304.0907	Organic acids	Amino acids and peptides	Dipeptides	2.57863e+06	4.9223e+06	2.82192e+06	2.78672e+06	2.03944e+06	579880	372090	169074	1.08711e+06	1.26251e+06	193391	473573	96557.3	0.0151116	2.71	0.00342744	6.41026	1.82069	up
N-acetyl-L-2-aminoadipic acid	N-Acetyl-2-aminoadipic acid			C8H13NO5	203.0794	Organic acids	Amino acids and peptides	Amino acids	5.15575e+06	4.98118e+06	4.32096e+06	5.74063e+06	1.98125e+06	3.57737e+06	570707	660978	463973	1.03115e+06	1.4337e+06	3.01257e+06	2.62583e+06	0.663395	1.956	0.37069	2.30097	0.178228	up
N-Acetyl-L-aspartic acid	N-Acetylaspartic acid	C01042	HMDB0000812	C6H9NO5	175.0481	Organic acids	Amino acids and peptides	Amino acids	1.4673e+06	1.15603e+07	2.48594e+07	1.89664e+06	5.93527e+06	305619	444388	188241	373436	411372	345489	491852	237435	0.10184	2.2	0.0116041	4.60829	0.992082	up
N-Acetyl-L-carnosine	N-Acetylcarnosine			C11H16N4O4	268.1172	Organic acids	Amino acids and peptides	Dipeptides	3.21221e+06	8.16138e+06	5.09881e+06	2.47036e+06	3.00297e+06	911272	1.03783e+06	844602	1.11834e+06	746258	687655	875406	685534	0.0695562	1.78	0.00594414	3.42466	1.15766	up
N-Acetyl-L-Citrulline	N-Acetylcitrulline			C8H15N3O4	217.1063	Organic acids	Amino acids and peptides	Amino acids	2.14638e+07	2.14662e+07	2.02317e+07	9.35097e+06	1.2717e+07	681286	428031	30092.7	408447	454195	31494.6	825032	32706.8	0.0153374	5.885	0.000409392	52.6316	1.81425	up
N-Acetyl-L-cysteine	N-Acetylcysteine	C06809	HMDB0001890	C5H9NO3S	163.0303	Organic acids	Amino acids and peptides	Amino acids	2.40135e+06	4.17352e+06	3.54448e+06	2.07176e+06	1.84876e+06	53860.5	132014	197750	62628.3	254888	1.21857e+06	997603	1.11608e+06	0.375016	3.06667	0.115108	6.59341	0.42595	up
N-Acetyl-L-glutamic acid	N-Acetyl-mannosamine	C00624	HMDB0001138	C8H15NO6	221.0899	Carbohydrates	Monosaccharides	Amino sugars	9.33965e+06	7.27048e+07	5.78589e+06	1.80473e+07	6.37758e+06	1.49953e+06	1.60519e+06	2.48631e+06	816242	1.51965e+06	1.59429e+06	5.64771e+06	600144	0.10976	2.54	0.0130312	5.81395	0.959557	up
N-Acetyl-L-glutamine	N-Acetylglutamine			C7H12N2O4	188.0797	Organic acids	Amino acids and peptides	Amino acids	1.61836e+07	3.40141e+07	2.27721e+07	2.45305e+07	9.92849e+06	1.40913e+07	3.48508e+07	1.91098e+07	9.5649e+06	7.97193e+06	1.81389e+07	2.12715e+07	1.00373e+07	0.839807	0.27	0.665537	1.20919	0.0758207	up
N-Acetyl-L-leucine	N-Acetylleucine			C8H15NO3	173.1052	Organic acids	Amino acids and peptides	Amino acids	1.59565e+07	1.92319e+07	5.99142e+06	1.54095e+07	9.86686e+06	9.13692e+06	8.67343e+06	2.25819e+06	2.78957e+06	1.01194e+07	2.00878e+06	1.39227e+07	3.4674e+06	0.708498	1.004	0.408839	1.91865	0.149661	up
N-Acetyl-L-phenylalanine	N-Acetylphenylalanine	C03519	HMDB0000512	C11H13NO3	207.0895	Organic acids	Amino acids and peptides	Amino acids	5.62205e+07	5.00123e+07	2.42447e+07	6.1997e+07	5.87057e+07	1.07627e+07	1.70746e+07	6.21061e+06	1.08239e+07	5.43141e+06	6.47987e+06	1.15416e+07	4.89377e+06	0.0176815	0.59	0.0063798	0.540394	1.75248	up
N-Acetyl-L-tyrosine	N-Acetyltyrosine		HMDB0000866	C11H13NO4	223.0845	Organic acids	Amino acids and peptides	Amino acids	2.87132e+06	2.86697e+06	736078	4.04592e+06	3.51409e+06	35018.8	139568	115271	96472.1	1.2004e+06	934973	2.00464e+06	191849	0.635366	3.9	0.192761	14.9254	0.196976	up
N-Acetylalanine	N-Acetylalanine			C5H9NO3	131.0582	Organic acids	Amino acids and peptides	Amino acids	4.9973e+07	8.70912e+07	6.41108e+07	5.48189e+07	7.99137e+07	2.96998e+07	3.49719e+07	1.73369e+06	1.32416e+07	1.5756e+07	4.18366e+06	1.71748e+07	9.04598e+06	0.00170947	2.04	0.000411085	4.09836	2.76714	up
N-Acetylleucylleucine	N-Acetyl-leucyl-leucine			C14H26N2O4	286.1893	Organic acids	Amino acids and peptides	Dipeptides	2.02536e+06	3.03423e+06	2.83431e+06	1.64166e+06	475248	27817.5	25783.2	25026.8	26529.8	107967	826436	837192	54108.4	0.257491	4.27	0.0484513	19.2308	0.589238	up
N-Acetylneuraminic acid	N-Acetylneuraminic acid		HMDB0000230	C11H19NO9	309.106	Carbohydrates	Monosaccharides	Sugar acids	7.70269e+06	8.63137e+06	9.02872e+06	2.86327e+06	4.4053e+06	656368	589052	643894	577878	1.472e+06	615074	571078	618864	4.99431e-07	3.29	3.26567e-08	9.80392	6.30152	up
N-Acetylornithine	N-Acetylornithine			C7H14N2O3	174.1004	Organic acids	Amino acids and peptides	Amino acids	1.783e+07	1.27987e+07	8.7842e+06	1.00099e+07	1.35742e+07	3.75043e+06	3.83126e+06	3.26641e+06	2.91599e+06	4.91595e+06	4.31524e+06	6.18345e+06	3.22094e+06	0.0157681	1.625	0.000484831	3.0581	1.80222	up
N-Acetylvaline	N-Acetylvaline		HMDB0011757	C7H13NO3	159.0895	Organic acids	Amino acids and peptides	Amino acids	3.89312e+06	6.31654e+06	5.40221e+06	4.7901e+06	3.5399e+06	2.7473e+06	2.20439e+06	1.14521e+06	1.74176e+06	1.7747e+06	1.52725e+06	1.88906e+06	1.54009e+06	1.07841e-05	1.46	1.21216e-06	2.73973	4.96722	up
N-Acetylvanilalanine	N-Acetylvanilalanine		HMDB0011716	C12H15NO5	253.095	Organic acids	Amino acids and peptides	Amino acids	1.03685e+06	1.07841e+06	527544	4.27357e+06	628598	224039	330217	458282	260994	462375	216864	3.54309e+06	129829	0.943573	1.05	0.600365	2.06612	0.0252243	up
N-Benzylformamide	N-benzylformamide	C15561		C8H9NO	135.0684	Benzenoids	Benzenes	Other benzenes	2.66221e+08	4.59261e+08	3.03232e+08	4.36953e+08	3.88426e+08	4.83942e+08	4.24781e+08	7.0159e+08	3.35315e+08	4.40042e+08	7.19685e+08	4.7784e+08	3.97542e+08	1	0.03	0.867046	1.02459	1.46743e-07	up
N-Ethylglycine	N-Ethylglycine		HMDB0041945	C4H9NO2	103.0633	Organic acids	Amino acids and peptides	Amino acids	1.04653e+08	2.19027e+08	8.20179e+07	1.57461e+08	9.09332e+07	6.91846e+07	4.80737e+07	3.59701e+07	3.03985e+07	4.23039e+07	5.21765e+07	6.85044e+07	5.26751e+07	0.0217789	1.12	0.000359299	2.17865	1.66196	up
N-Formylmethionine	N-Formylmethionine			C6H11NO3S	177.046	Organic acids	Amino acids and peptides	Amino acids	4.17983e+06	6.57818e+06	5.15079e+06	4.0878e+06	5.29904e+06	891564	1.7248e+06	403773	120399	1.19061e+06	296585	529712	551276	1.38404e-05	3.14	1.62674e-06	8.84956	4.85885	up
N-Heptadecanoylglycine	NA-Gly 17:0			C19H37NO3	327.2773	Fatty Acyls	Fatty amides	N-acyl amines	91819.8	71561.2	114761	422280	99468.5	6.43118e+06	4213.31	8041.46	12164.5	448595	5.77621e+06	3.61504e+06	1.14518e+07	0.801743	-4.41	0.622375	0.0470721	0.0959646	down
N-lauroylglycine	NA-Gly 12:0			C14H27NO3	257.1991	Fatty Acyls	Fatty amides	N-acyl amines	3.70246e+06	1.13937e+06	6.95783e+06	3.78016e+06	1.38069e+06	3.49156e+06	102474	432546	184691	986935	8.27063e+06	7.84172e+06	4.53857e+06	0.896573	0.553333	0.528635	0.823045	0.0474146	up
N-Methylglutamate	N-Methyl-glutamic acid			C6H11NO4	161.0688	Organic acids	Amino acids and peptides	Amino acids	6.4273e+06	1.03158e+07	8.42943e+06	1.01276e+07	7.93082e+06	3.77062e+06	3.82427e+06	3.56637e+06	3.44817e+06	5.26285e+06	3.8193e+06	7.61759e+06	3.13776e+06	0.517159	1.05	0.142682	2.07469	0.286376	up
N-Methylhexanamide	N-Methyl hexanamide			C7H15NO	129.1154	Fatty Acyls	Fatty amides	N-acyl amines	4.78269e+07	3.14481e+07	3.13635e+07	2.06086e+07	3.16667e+07	8.30869e+06	1.95215e+07	1.9171e+07	1.14093e+07	4.54122e+07	2.37853e+07	3.1578e+07	1.99362e+07	1	0.65	0.914512	1.57233	1.46743e-07	up
N-Nitrosoproline	N-Nitrosoproline			C5H8N2O3	144.0535	Organic acids	Amino acids and peptides	Amino acids	147002	50523.9	27190.8	645383	29085.4	27489.2	25591.3	20813.9	18149.9	95624.8	18342.2	6.28376e+06	16171.3	1	0.65	0.681359	1.5674	1.46743e-07	up
N-Pentacosanoylglycine	NA-Gly 25:0			C27H53NO3	439.4025	Fatty Acyls	Fatty amides	N-acyl amines	5769.3	4665.57	13265.4	13108.2	4550.96	118980	4666.48	6014.22	4811.79	4707.87	66146	111717	257098	0.210979	-2.79	0.114867	0.144613	0.675762	down
N-Phenylacetylglutamic acid	N-Phenylacetylglutamic acid		HMDB0059772	C13H15NO5	265.095	Organic acids	Amino acids and peptides	Amino acids	434765	610375	568189	835119	362303	64309.2	30101.2	31891.9	30401.2	31457.9	31608.8	32129.5	66691.2	2.61538e-07	3.98	1.46987e-08	15.873	6.58246	up
N-Propionylmethionine	N-Propionylmethionine		HMDB0094704	C8H15NO3S	205.0773	Organic acids	Amino acids and peptides	Amino acids	1.54241e+07	3.38531e+07	1.83291e+07	1.9321e+07	8.66447e+06	385246	3.20136e+06	2.19657e+06	2.74951e+06	2.64656e+06	1.5899e+06	7.69154e+06	1.93361e+06	0.236064	2.15	0.074495	2.98211	0.62697	up
N-Succinyl-L-diaminopimelic acid	N-Succinyl-L,L-2,6-diaminopimelate			C11H18N2O7	290.1114	Organic acids	Amino acids and peptides	Amino acids	2.66531e+06	3.13139e+06	4.53165e+06	1.10418e+06	2.71947e+06	145735	121192	119073	53257.1	81559.2	50762.9	58040.7	217925	0.0378569	3.21	0.00143285	9.25926	1.42185	up
N-Undecanoylglycine	NA-Gly 11:0			C13H25NO3	243.1834	Fatty Acyls	Fatty amides	N-acyl amines	4.73024e+07	2.95086e+07	6.07152e+07	7.25416e+07	6.03888e+07	8.02959e+07	2.59296e+07	2.06103e+07	2.96479e+07	8.05442e+07	8.28044e+07	5.38296e+07	6.44064e+07	0.999999	-0.13	0.996867	0.910747	6.40754e-07	down
N(6)-[(indol-3-yl)acetyl]-L-lysine	N(6)-[(Indol-3-yl)acetyl]-lysine			C16H21N3O3	303.1583	Organic acids	Amino acids and peptides	Amino acids	2.6749e+06	2.767e+06	1.45599e+06	4.90779e+06	2.05505e+06	1.93682e+06	357928	363152	767910	871050	1.30238e+06	2.13665e+06	625594	0.0279428	1.45	0.000584461	2.73973	1.55373	up
N,N-Dimethylsphingosine	N,N-Dimethylsphingosine	C13914	HMDB0013645	C20H41NO2	327.3137	Sphingolipids	Sphingoid bases	Sphingoid base analogs	8.14299e+06	57464.3	89305.8	97440.8	43978.4	12063.4	13524.9	1.13388e+07	9.05838e+06	1.53367e+07	2.07598e+06	1.71948e+07	1.917e+06	0.295634	-6.99	0.0607757	0.00787612	0.529246	down
N.pi.-Methyl-L-histidine	3-Methylhistidine			C7H11N3O2	169.0851	Organic acids	Amino acids and peptides	Amino acids	1.43855e+06	3.2531e+06	1.89047e+06	2.83055e+06	2.24513e+06	253128	294812	265926	464189	545989	354076	852597	330571	0.188029	2.03	0.0300772	4.06504	0.725775	up
N6-Acetyl-L-lysine	N6-Acetyllysine	C02727	HMDB0000206	C8H16N2O3	188.1161	Organic acids	Amino acids and peptides	Amino acids	3.04581e+07	5.23103e+07	3.50529e+07	3.79217e+07	3.71879e+07	1.85231e+07	1.42352e+07	1.03838e+07	1.1572e+07	7.91564e+06	1.74881e+07	1.90608e+07	1.38599e+07	0.0139188	1.36	7.42999e-05	2.57069	1.8564	up
N6-Me-Adenosine	N6-Methyladenosine			C11H15N5O4	281.1124	Nucleic acids	Purines	Purine ribonucleosides	4.60141e+06	6.86711e+06	4.204e+06	4.07905e+06	6.363e+06	3.86677e+06	2.55351e+06	2.53826e+06	2.08653e+06	1.41009e+06	1.74599e+06	1.80698e+06	2.19986e+06	0.0516699	0.89	0.00315989	1.85529	1.28676	up
N6-threonylcarbamoyladenosine	N6-Carbamoyl-L-threonyladenosine			C15H20N6O8	412.1343	Nucleic acids	Purines	Purine ribonucleosides	3.40045e+06	3.42144e+06	2.90246e+06	1.79807e+06	3.6838e+06	42194.8	631613	575400	909588	564918	636573	641434	721838	0.00941799	2.31	0.00301682	4.97512	2.02604	up
N6,N6,N6-Trimethyl-L-lysine	N-6-Trimethyllysine	C03793	HMDB0001325	C9H20N2O2	188.1525	Organic acids	Amino acids and peptides	Amino acids	9.65685e+07	1.99639e+08	1.31272e+08	9.73748e+07	1.04649e+08	5.66308e+07	5.05523e+07	5.73234e+07	4.3281e+07	4.41003e+07	7.32481e+07	2.32306e+07	5.45879e+07	0.0271428	1.13	0.000519065	2.18818	1.56635	up
Nicotinamide	Niacinamide			C6H6N2O	122.048	Alkaloids	Pyridine alkaloids	Nicotinic acid alkaloids	1.20247e+09	1.9966e+08	1.72968e+08	2.25276e+08	2.27724e+08	2.07917e+08	2.12998e+08	1.61504e+08	2.19381e+08	2.59567e+08	1.84897e+08	1.85984e+08	2.697e+08	1	0.02	0.837734	0.979912	1.46743e-07	up
Nicotinamide 1-oxide	Nicotinamide N-oxide			C6H6N2O2	138.0429	Alkaloids	Pyridine alkaloids	Nicotinic acid alkaloids	3.12989e+07	2.55494e+07	2.17214e+07	2.27674e+07	2.09388e+07	3.83337e+06	4.54842e+06	3.70155e+06	6.19164e+06	1.33259e+07	3.07325e+06	6.77639e+07	7.99071e+06	0.779839	1.42667	0.474143	2.4855	0.107995	up
Nicotinuric acid	Nicotinuric acid	C05380	HMDB0003269	C8H8N2O3	180.0535	Alkaloids	Pyridine alkaloids	Nicotinic acid alkaloids	1.45233e+07	2.91005e+07	9.17852e+06	1.52865e+07	2.6836e+06	325693	767010	144334	286094	4.52476e+06	286456	2.56266e+06	519389	0.653952	2.19	0.369245	4.24628	0.184454	up
Nitrobenzene	Nitrobenzene	C06813	HMDB0041950	C6H5NO2	123.032	Benzenoids	Benzenes	Nitrobenzenes	8.70105e+06	1.48922e+07	8.95314e+06	6.59686e+06	4.09889e+06	156890	405055	563749	618563	386262	577419	341540	562443	8.65399e-09	4.19	2.71241e-10	18.1818	8.06278	up
Norepinephrine sulfate	Norepinephrine sulfate		HMDB0002062	C8H11NO6S	249.0307	Organic acids	Organic sulfuric acids	Arylsulfates	2.07855e+06	6.33632e+06	5.01169e+06	2.96002e+06	4.41413e+06	1.47423e+06	1.98289e+06	1.48477e+06	1.93587e+06	1.95458e+06	1.60094e+06	2.29838e+06	1.67664e+06	0.528334	0.98	0.448293	1.5625	0.277092	up
Nudifloramide	N1-Methyl-2-pyridone-5-carboxamide			C7H8N2O2	152.0586	Alkaloids	Pyridine alkaloids	Nicotinic acid alkaloids	6.96643e+08	6.70126e+08	2.01826e+08	3.64149e+08	4.16611e+08	7.19331e+07	4.73082e+07	4.07013e+07	5.46402e+07	9.49411e+07	3.54218e+07	5.44014e+07	4.31519e+07	0.0513202	2.74	0.00312828	6.71141	1.28971	up
O-behenoylcarnitine	CAR 22:0			C29H57NO4	483.4288	Fatty Acyls	Fatty esters	Acyl carnitines	139057	180995	136612	344856	206377	163747	54929.6	311500	124425	36139.6	66537.2	130245	28438.9	0.44204	0.43	0.112518	1.34953	0.354539	up
O-heptanoylcarnitine	CAR 7:0			C14H27NO4	273.194	Fatty Acyls	Fatty esters	Acyl carnitines	975252	313167	371011	1.44712e+06	1.37929e+06	391128	362359	263691	318329	300396	572926	3.76859e+06	171245	0.825473	0.46	0.722043	1.33333	0.0832973	up
o-Toluidine	o-Toluidine			C7H9N	107.0735	Benzenoids	Benzenes	Other benzenes	1.32982e+07	2.53605e+07	1.73685e+07	1.82065e+07	1.1918e+07	9.10003e+06	9.62693e+06	9.5679e+06	8.87825e+06	1.94012e+07	8.34775e+06	1.28715e+07	9.04291e+06	0.852788	0.238	0.695697	1.04866	0.0691587	up
Oleamide	Oleamide			C18H35NO	281.2719	Fatty Acyls	Fatty amides	Primary amides	1.56011e+07	1.33254e+06	1.30189e+06	523509	1.26768e+06	4.8326e+06	3.66394e+06	6.6539e+07	4.05847e+07	2.19134e+07	2.76447e+07	1.69086e+07	1.8326e+07	0.177579	-3.78	0.0269552	0.0727114	0.750609	down
Oleic acid	Oleic acid	C00712	HMDB0000207	C18H34O2	282.2559	Fatty Acyls	Fatty acids	Unsaturated FA	1.07589e+07	1.0654e+06	1.45275e+06	1.1501e+06	3.97919e+06	9.3248e+06	4.23701e+06	5.13853e+06	1.27507e+07	1.33721e+07	9.7089e+06	5.94315e+06	1.51055e+07	0.0144547	-2.02667	0.00504265	0.243922	1.83999	down
ophthalmic acid	Ophthalmic acid			C11H19N3O6	289.1274	Organic acids	Amino acids and peptides	Tripeptides	1.77637e+06	1.62804e+07	2.17303e+06	4.24377e+06	961115	1.70288e+06	4.78549e+06	8.35837e+06	4.80605e+06	1.43232e+06	5.81964e+06	2.01662e+06	1.67899e+06	1	-0.17	0.788453	0.886525	1.46743e-07	down
Orlistat	Orlistat		HMDB0015215	C29H53NO5	495.3924	Organic acids	Amino acids and peptides	Amino acid esters	4.78639e+06	4.01888e+06	6.53067e+06	6.14717e+06	4.35523e+06	2.33638e+06	1.18149e+06	393981	268123	3.20816e+06	2.35373e+06	1.67718e+06	1.35077e+06	0.15427	1.83	0.0214196	3.5461	0.811717	up
Orotic acid	Orotic acid	C00295	HMDB0000226	C5H4N2O4	156.0171	Nucleic acids	Pyrimidines	Pyrimidine carboxylic acids	4.29294e+06	8.48117e+06	7.97171e+06	1.09047e+07	5.19362e+06	3.71294e+06	3.9399e+06	3.58233e+06	3.10867e+06	3.71482e+06	5.3248e+06	1.76814e+06	4.92506e+06	0.507408	0.695	0.360435	1.60514	0.294642	up
Ostruthin	Ostruthin			C19H22O3	298.1569	Prenol Lipids	Isoprenoids	Other Isoprenoids	1.41487e+06	2.32179e+06	1.15183e+07	1.33083e+07	3.00861e+07	1.23045e+07	1.32241e+07	1.41794e+07	1.59878e+07	1.27135e+07	1.84218e+07	2.24644e+07	1.74004e+07	0.248559	-1.37667	0.177604	0.191156	0.60457	down
Otonecine	Otonecine			C9H15NO3	185.1052	Organic nitrogen compounds	Amines	Tertiary amines	2.90313e+06	1.90793e+06	1.90318e+06	3.05459e+06	2.53156e+06	2.15348e+06	717178	746598	1.08258e+06	1.8128e+06	716115	2.29256e+06	901039	0.644485	0.85	0.196041	1.80832	0.190787	up
ovalicin	Ovalicin			C16H24O5	296.1624	Organic oxygen compounds	Carbonyl compounds	Cyclohexanones	780725	377560	249712	321428	519506	180709	169090	131645	313245	261191	768239	1.27746e+06	2.06187e+06	1	0.67	0.979905	1.5949	1.46743e-07	up
Oxadixyl	Oxadixyl	C18753		C14H18N2O4	278.1267	Benzenoids	Anilides	Anilides	601507	1.17469e+06	525743	1.12594e+06	1.01635e+06	466758	386924	301488	54791.8	181191	324429	634392	439557	0.0112677	1.35	0.00374309	2.55102	1.94817	up
p-Cresol glucuronide	P-Cresol glucuronide			C13H16O7	284.0896	Carbohydrates	Monosaccharides	Sugar acids	5.0208e+06	2.54843e+07	1.6228e+07	1.46504e+08	3.29147e+06	4.36776e+06	261936	1.28055e+06	5.39071e+06	616675	2.85452e+06	429233	1.19442e+06	0.0815299	3.1	0.0378241	8.62069	1.08868	up
Palmitic Acid	Palmitic acid			C16H32O2	256.2402	Fatty Acyls	Fatty acids	Saturated FA	505395	119474	90316.3	131680	272551	447908	326177	442295	664091	806333	493159	332526	520888	0.00677057	-1.42	0.00204709	0.372995	2.16937	down
Palmitoleic acid	Palmitoleic acid			C16H30O2	254.2246	Fatty Acyls	Fatty acids	Unsaturated FA	4.97324e+06	415966	667652	332856	1.30733e+06	7.6047e+06	3.22691e+06	5.10114e+06	1.42533e+07	1.71032e+07	1.06246e+07	6.19919e+06	1.56576e+07	0.000426968	-4.42	9.16788e-05	0.0422636	3.3696	down
Palmitoyl sphingomyelin	SM 18:1;O2/16:0			C39H79N2O6P	702.5676	Sphingolipids	Phosphosphingolipids	SM	5.53264e+06	2.94569e+06	8.15293e+07	8.41605e+06	7.47571e+07	2.22961e+07	1.82436e+07	1.95786e+07	2.26723e+07	1.8752e+06	1.80255e+07	6.34641e+06	1.95256e+06	0.832946	1.1375	0.693762	1.49925	0.0793833	up
Palmitoylcarnitine	CAR 16:0			C23H45NO4	399.3349	Fatty Acyls	Fatty esters	Acyl carnitines	2.96666e+07	4.08848e+07	2.46569e+07	1.26159e+07	3.90746e+07	1.9901e+07	2.07527e+07	1.39325e+07	2.39116e+07	1.36624e+07	5.79049e+06	1.51035e+07	1.6427e+07	1	0.59	0.738565	1.5015	1.46743e-07	up
Panthenol	Pantothenol			C9H19NO4	205.1314	Fatty Acyls	Fatty amides	N-acyl amines	1.91196e+06	3.21362e+06	167696	3.81408e+06	2.56344e+06	367942	338360	41755.4	348020	226071	43912.4	152548	45755.7	0.0154323	3.93	0.00542086	15.1515	1.81157	up
Patuletin	Patuletin	C10118	HMDB0030802	C16H12O8	332.0532	Polyketides	Flavonoids	Flavones and Flavonols	261751	414543	116878	378515	133486	18236.4	31518.9	17264.2	24682	29118.9	32807.9	38721.8	46408.8	0.0520406	2.51	0.00324097	5.71429	1.28366	up
PC(16:0/0:0)	LPC 16:0/0:0			C24H50NO7P	495.3325	Glycerophospholipids	Glycerophosphocholines	LPC	2.65974e+08	3.94076e+08	3.42411e+08	4.86415e+08	2.17454e+08	2.15666e+08	2.09839e+08	1.94946e+08	2.16462e+08	2.83724e+08	1.68697e+08	3.43127e+08	2.11284e+08	1	0.3	0.901327	1.2285	1.46743e-07	up
PC(18:1/0:0)	LPC 18:1/0:0			C26H52NO7P	521.3481	Glycerophospholipids	Glycerophosphocholines	LPC	3.69292e+07	7.20297e+07	6.82697e+07	7.97774e+07	6.51586e+07	5.63332e+07	6.52788e+07	6.49771e+07	8.32154e+07	1.35822e+08	5.25902e+07	1.59027e+08	8.28772e+07	0.214857	-0.35	0.0367225	0.783085	0.667851	down
pentobarbital	Pentobarbital			C11H18N2O3	226.1317	Nucleic acids	Pyrimidines	Pyrimidones	63037.1	194259	191278	182330	54308.7	71153.6	36123.3	58886.3	46207.4	65594.4	66372.9	100630	124574	0.438164	1.47	0.111112	2.77778	0.358363	up
Phaseic acid	Phaseic acid			C15H20O5	280.1311	Prenol Lipids	Isoprenoids	C15 isoprenoids	448553	295403	266566	344866	371192	215015	155848	163534	163520	204630	230374	216233	218272	8.14645e-05	0.77	1.21063e-05	1.70648	4.08903	up
Phenol	Phenol	C00146	HMDB0000228	C6H6O	94.0419	Benzenoids	Benzenes	Hydroxybenzoic acids	1.37055e+08	1.57643e+08	1.03495e+08	1.71136e+08	1.11963e+08	4.06021e+07	4.14174e+07	4.97128e+07	2.58067e+07	3.97964e+07	4.55945e+07	9.43542e+07	2.96513e+07	0.5	1.785	0.499863	1.64204	0.30103	up
Phenylacetaldehyde	Phenylacetaldehyde	C00601	HMDB0006236	C8H8O	120.0575	Organic acids	Phenylpropanoids	Cinnamic acids	1.22196e+06	9.88473e+06	126282	2.35845e+06	1.60509e+06	61897.8	254269	237239	79512.9	118691	197570	237942	21676.4	0.0143511	3.65	0.00497886	12.5	1.84312	up
Phenylacetylglycine	Phenylacetylglycine	C05598	HMDB0000821	C10H11NO3	193.0739	Organic acids	Amino acids and peptides	Amino acids	5.23741e+07	9.03595e+07	3.31473e+07	8.47139e+07	3.30922e+07	3.42771e+06	2.59583e+06	2.40253e+06	2.39475e+06	9.64946e+06	2.19154e+06	2.42057e+07	2.74211e+06	0.535147	3.12	0.352872	6.17284	0.271527	up
Phenylalanylalanine	Phe-Ala		HMDB0028988	C12H16N2O3	236.1161	Organic acids	Amino acids and peptides	Dipeptides	233078	883723	924717	311466	577847	28481.5	48177.8	31564.9	27163.1	79237.1	56783.7	176603	27445.7	0.0776671	3.58	0.00723872	12.0482	1.10976	up
Phenylalanylproline	Phe-Pro			C14H18N2O3	262.1317	Organic acids	Amino acids and peptides	Dipeptides	1.40986e+06	5.53232e+06	1.15319e+06	3.47936e+06	2.75639e+06	622944	739989	879880	603123	979904	1.04799e+06	1.63401e+06	1.10702e+06	0.656574	0.52	0.201397	1.43885	0.182717	up
Phenylglyoxal	Phenylglyoxal			C8H6O2	134.0368	Benzenoids	Phenylacetic acids	Phenylacetic acids	1.18674e+07	1.18677e+07	1.5424e+07	9.29519e+06	9.16345e+06	796571	1.03569e+06	1.03496e+06	1.20694e+06	1.85526e+06	1.2594e+06	1.73709e+06	1.79384e+06	0.0745448	2.4	0.00675655	5.26316	1.12758	up
Phenylglyoxylic acid	Phenylglyoxylic acid	C02137	HMDB0001587	C8H6O3	150.0317	Benzenoids	Phenylacetic acids	Phenylacetic acids	683804	180744	134140	807450	188691	84712.1	82586.8	104312	122946	353087	79804.7	1.05153e+06	67613.9	1	0.62	0.936266	1.53374	1.46743e-07	up
Phenylhydrazine	Phenylhydrazine	C02304		C6H8N2	108.0687	Benzenoids	Benzenes	Other benzenes	764729	275441	223873	7.43865e+06	220904	181804	161199	183152	185103	318243	141957	1.0507e+06	142328	1	0.57	0.636028	1.4881	1.46743e-07	up
Picolinic acid	Picolinic acid	C10164	HMDB0002243	C6H5NO2	123.032	Alkaloids	Pyridine alkaloids	Nicotinic acid alkaloids	1.64578e+07	1.47218e+07	6.75559e+06	1.24206e+07	4.8152e+06	3.18845e+06	2.64688e+06	3.19306e+06	3.10663e+06	4.67032e+06	8.82277e+06	1.23005e+07	2.11723e+06	0.501006	0.965	0.188161	1.8018	0.300157	up
Pipecolic acid	Pipecolic acid		HMDB0000070	C6H11NO2	129.079	Organic acids	Amino acids and peptides	Amino acids	3.51883e+08	3.12191e+08	3.19564e+08	2.65223e+08	2.60728e+08	4.57208e+07	4.37271e+07	4.97033e+07	4.45455e+07	4.93615e+07	5.56883e+07	6.46333e+07	5.30637e+07	5.31803e-07	2.58029	1.29e-09	0.167207	6.27425	up
Piracetam	Piracetam			C6H10N2O2	142.0742	Organic acids	Amino acids and peptides	Amino acids	2.71063e+07	3.66793e+07	4.22299e+07	1.58401e+07	1.97548e+07	1.90659e+06	2.06817e+06	2.93696e+06	1.52172e+06	1.89527e+06	5.11798e+06	6.04656e+06	1.69018e+06	0.0606545	2.99	0.00468466	7.93651	1.21714	up
Pirbuterol	Pirbuterol	C07807	HMDB0015407	C12H20N2O3	240.1474	Organic nitrogen compounds	Amines	Aralkylamines	8.77182e+06	9.82303e+06	1.29386e+07	5.82252e+06	5.95233e+06	933098	785953	785826	866175	775989	1.14938e+06	1.3828e+06	915067	0.0271905	2.76	0.000835431	6.73401	1.56558	up
Pivagabine	Pivagabine			C9H17NO3	187.1208	Fatty Acyls	Fatty acids	Amino FA	7.72677e+06	7.854e+06	6.43717e+06	6.33768e+06	8.23734e+06	1.07718e+07	2.87387e+06	3.06123e+06	2.44632e+06	9.35145e+06	1.53867e+07	1.49647e+07	824098	0.706875	0.83	0.451592	1.64069	0.150657	up
porphobilinogen	Porphobilinogen			C10H14N2O4	226.0954	Organic nitrogen compounds	Amines	Aralkylamines	386251	104280	88886.1	371894	99990.2	66517.8	52687.7	53291.3	47383.6	239449	48111.2	293620	32143.6	1	0.91	0.507289	1.87617	1.46743e-07	up
Pregnanetriol	Pregnanetriol		HMDB0006070	C21H36O3	336.2664	Sterol Lipids	Steroids	C21 Steroids	28164.7	48558	181894	89634.3	253559	51633.3	103768	101019	42611.2	216073	16729.3	243582	56781.3	0.943573	-1.345	0.575008	0.394089	0.0252243	down
Pro-Pro	Pro-Pro		HMDB0011180	C10H16N2O3	212.1161	Organic acids	Amino acids and peptides	Dipeptides	1.16416e+06	1.81436e+06	1.32511e+06	2.94675e+06	1.62285e+06	290666	291232	446324	299481	508866	264314	1.01256e+06	340962	0.496898	1.645	0.202369	2.80505	0.303732	up
Proline	Proline	C16435		C5H9NO2	115.0633	Organic acids	Amino acids and peptides	Amino acids	6.2044e+08	9.16063e+08	2.80991e+08	1.30276e+09	4.81697e+08	2.64174e+08	4.82616e+08	4.01762e+08	2.23173e+08	3.64783e+08	4.29535e+08	1.14268e+09	2.68999e+08	0.807987	0.313333	0.547829	1.15385	0.0925957	up
propionylcarnitine	CAR 3:0			C10H19NO4	217.1314	Fatty Acyls	Fatty esters	Acyl carnitines	2.29166e+06	2.91292e+06	1.28061e+06	3.0334e+06	1.27695e+06	926202	1.28227e+06	845684	1.45256e+06	2.66205e+06	1.12594e+06	3.87982e+06	1.25806e+06	1	0.16	0.887758	1.0917	1.46743e-07	up
Propofol	Propofol	C07523	HMDB0014956	C12H18O	178.1358	Benzenoids	Benzenes	Cumenes	1.82229e+06	1.12498e+06	823649	683200	1.03758e+06	1.07271e+06	629400	341634	449165	436487	851904	1.85029e+06	663986	0.626673	0.6	0.189586	1.51515	0.202959	up
Propoxur	Propoxur	C14334		C11H15NO3	209.1052	Benzenoids	Phenols	Phenol ethers	582638	924751	284176	688630	381644	311545	320240	269116	317564	344630	338687	508217	309102	0.258726	0.88	0.0489106	1.83486	0.587159	up
Propylparaben	Propylparaben		HMDB0032574	C10H12O3	180.0786	Benzenoids	Benzenes	Hydroxybenzoic acids	2.12892e+06	5.76616e+06	2.32188e+06	1.16875e+06	633175	460699	329310	381333	338213	536271	370865	5.0715e+06	411876	0.626673	1.68	0.189336	3.21543	0.202959	up
Protocatechuic acid	Protocatechuic acid			C7H6O4	154.0266	Benzenoids	Benzenes	Hydroxybenzoic acids	617930	226719	159111	462284	217835	84404.7	59430.4	58451.8	81846.6	260980	67918.1	332690	60497.9	1	1.41	0.420106	2.65957	1.46743e-07	up
Pyridine	Pyridine	C00747	HMDB0000926	C5H5N	79.0422	Alkaloids	Pyridine alkaloids	Pyridine alkaloids	4.99255e+06	3.80998e+06	2.82111e+06	1.41313e+07	3.58814e+06	2.15466e+06	2.24726e+06	2.33757e+06	1.24873e+06	5.61556e+06	2.10969e+06	3.47392e+06	1.73796e+06	0.998052	0.823333	0.672922	1.7301	0.000847027	up
Pyridoxal	Pyridoxal	C00250	HMDB0001545	C8H9NO3	167.0582	Alkaloids	Pyridine alkaloids	Nicotinic acid alkaloids	5.1134e+06	5.20014e+06	5.66364e+06	6.89828e+06	5.08235e+06	2.55237e+06	2.52493e+06	2.42021e+06	1.57179e+06	9.50091e+06	2.60088e+06	5.0336e+06	2.40189e+06	0.836274	0.8775	0.458717	1.63733	0.0776514	up
Pyridoxamine	Pyridoxamine	C00534	HMDB0001431	C8H12N2O2	168.0899	Alkaloids	Pyridine alkaloids	Nicotinic acid alkaloids	5.3405e+06	4.07671e+06	4.67122e+06	3.90799e+06	3.38857e+06	5.40697e+06	3.8094e+06	4.74792e+06	3.7422e+06	3.61687e+06	5.08149e+06	7.14441e+06	3.32627e+06	0.799439	0.56	0.57223	1.25733	0.0972148	up
pyroglutamine	Pyroglutamine			C5H8N2O2	128.0586	Organic acids	Amino acids and peptides	Amino acids	7.42553e+06	4.58084e+07	1.45439e+06	4.25426e+07	2.80713e+07	5.39101e+06	4.79696e+06	3.97335e+06	4.62208e+06	7.56956e+06	5.80766e+06	5.09606e+06	4.45733e+06	0.699403	0.63	0.222499	1.54799	0.155272	up
Pyrrole 2-carboxylate	Pyrrole-2-carboxylic acid			C5H5NO2	111.032	Organoheterocyclic compounds	Pyrrole carboxylic acids	Pyrrole carboxylic acids	5.0441e+06	2.54381e+07	4.25514e+07	6.09196e+06	3.01071e+06	1.95416e+06	2.89286e+07	1.55403e+06	1.00798e+07	7.67666e+06	1.85299e+06	1.30357e+08	7.93598e+06	1	-0.65	0.524412	0.635728	1.46743e-07	down
Pyruvic acid	Pyruvic acid			C3H4O3	88.016	Organic acids	Short-chain acids	Short-chain acids	3.16459e+08	4.86468e+08	3.25383e+08	5.32163e+08	3.36191e+08	2.75316e+08	6.26389e+08	3.85308e+08	5.52936e+08	4.83774e+08	2.26963e+08	5.2322e+08	6.84743e+08	0.999999	-0.29	0.935333	0.816993	6.40754e-07	down
Quinoline	Quinoline	C06413	HMDB0033731	C9H7N	129.0578	Alkaloids	Anthranilic acid alkaloids	Quinazoline alkaloids	3.13851e+07	2.70498e+07	1.02624e+07	4.91006e+06	2.93662e+07	3.66849e+06	6.7966e+06	8.16794e+06	9.58773e+06	9.93729e+06	4.58511e+06	8.37728e+06	1.63614e+07	1	0.29	0.937725	1.22549	1.46743e-07	up
Quinolinic acid	Quinolinic acid			C7H5NO4	167.0219	Alkaloids	Pyridine alkaloids	Nicotinic acid alkaloids	4.85321e+07	8.51252e+07	4.93168e+07	4.06126e+07	1.88783e+07	467961	910409	95660.2	369207	602799	274229	568884	97722.8	2.34483e-09	6.87	5.51204e-11	111.111	8.62989	up
Ricinoleic Acid	Ricinoleic acid			C18H34O3	298.2508	Fatty Acyls	Octadecanoids	HODE	207459	2.29086e+06	619240	164977	284121	308554	163972	436678	228142	304181	207444	355679	222934	1	0.32	0.498636	1.24533	1.46743e-07	up
Rimantadine	Rimantadine		HMDB0014621	C12H21N	179.1674	Organic nitrogen compounds	Amines	Amines	2.17047e+06	2.10226e+06	1.66379e+07	2.90106e+06	1.65979e+06	3.09418e+06	160572	1.35205e+06	321442	817888	726449	3.67596e+06	234758	0.935481	1.36	0.36562	2.57069	0.0289652	up
S-Allyl-L-cysteine	S-Allylcysteine			C6H11NO2S	161.0511	Organic acids	Amino acids and peptides	Amino acids	47680.9	138250	83832.9	59365.6	184803	1.12355e+06	701655	718805	803755	482920	548430	1.0495e+06	1.01616e+06	0.0776671	-2.54	0.00725372	0.171999	1.10976	down
S-Atrolactic Acid	Atrolactic acid			C9H10O3	166.063	Benzenoids	Benzenes	Phenylpropanes	3.57168e+07	5.88058e+07	2.23091e+07	4.04082e+07	3.9974e+07	3.81582e+06	7.4817e+06	3.7242e+06	4.07003e+06	5.02866e+06	4.08472e+06	7.42621e+06	4.07168e+06	0.515128	2.025	0.440626	2.66312	0.288085	up
Salicylhydroxamic Acid	Salicylhydroxamic acid			C7H7NO3	153.0426	Benzenoids	Benzamides	Salicylamides	1.34296e+07	1.55143e+07	9.42561e+06	9.82479e+06	3.42095e+07	9.009e+06	6.42841e+06	6.44034e+06	6.6975e+06	1.31195e+07	8.47384e+06	5.17693e+06	5.85977e+06	0.900905	0.61	0.343931	1.52439	0.0453208	up
Salicylic acid	Salicylic acid	C00805	HMDB0001895	C7H6O3	138.0317	Benzenoids	Benzenes	Hydroxybenzoic acids	7.5745e+06	2.19513e+07	6.24017e+06	8.49255e+06	4.31582e+06	1.16781e+07	2.12803e+06	1.90158e+06	1.94689e+06	3.11783e+06	2.35333e+06	3.67086e+06	2.41573e+06	0.030636	1.785	0.00241431	3.34448	1.51377	up
Scymnol	Scymnol			C27H48O6	468.3451	Sterol Lipids	Sterols	Cholesterols	8984.27	3946.97	3944.25	3981.27	5703.07	49590.8	3870.64	3867.41	3875.12	17087.6	105105	131548	73268.4	0.079874	-3.07	0.0368185	0.119232	1.09759	down
Skatole	3-Methylindole			C9H9N	131.0735	Alkaloids	Tryptophan alkaloids	Simple indole alkaloids	496235	669723	352094	694912	491794	103074	138966	66171.2	62444.2	267157	161749	392517	127083	0.205222	1.82	0.034187	3.53357	0.687776	up
Sorbic acid	Sorbic acid		HMDB0029581	C6H8O2	112.0524	Fatty Acyls	Fatty acids	Unsaturated FA	5.7595e+07	3.01088e+07	1.94468e+07	8.10313e+07	2.26662e+07	1.19732e+07	1.08676e+07	1.02192e+07	1.10348e+07	2.18938e+07	1.35107e+07	1.34704e+08	1.28428e+07	0.729104	1.21	0.531978	1.80723	0.137211	up
Sphingosine (d18:1)	Sphingosine			C18H37NO2	299.2824	Sphingolipids	Sphingoid bases	Sphingosines	1.70603e+06	1.40684e+06	1.23849e+06	833929	1.76829e+06	2.51006e+06	1.37787e+06	1.40011e+06	2.16472e+06	939863	1.46161e+06	913250	1.45154e+06	1	0.09	0.811725	1.06045	1.46743e-07	up
Sphingosine 1-phosphate	Sphingosine 1-phosphate	C06124	HMDB0000277	C18H38NO5P	379.2488	Sphingolipids	Sphingoid bases	Sphingoid base 1-P	4.31695e+06	1.12511e+07	1.4941e+06	3.66272e+06	2.17015e+06	2.29009e+06	748285	1.76452e+06	1.2035e+06	4.08918e+06	1.57406e+06	3.9225e+06	1.87227e+06	0.571201	0.36	0.423964	1.22324	0.243211	up
Stearamide	Stearamide			C18H37NO	283.2875	Fatty Acyls	Fatty amides	Primary amides	1.78965e+06	235140	214471	496370	99930.2	12258.5	14579.6	2.33728e+06	1.67472e+06	2.32644e+06	620823	1.85024e+06	429548	0.917773	-2.83	0.354495	0.14041	0.0372645	down
Stearoyl-L-carnitine	CAR 18:0			C25H49NO4	427.3662	Fatty Acyls	Fatty esters	Acyl carnitines	7.99253e+06	6.64118e+06	4.75708e+06	5.2116e+06	7.58774e+06	4.69875e+06	3.35248e+06	3.58939e+06	5.37225e+06	1.37477e+06	1.12956e+06	4.17389e+06	1.7642e+06	0.65917	0.64	0.203266	1.55521	0.181003	up
Stearoyl Ethanolamide	Stearoyl-EA			C20H41NO2	327.3137	Fatty Acyls	Fatty amides	NAE	8.14299e+06	57464.3	113574	97440.8	44283.9	18025.7	9461.32	1.13388e+07	9.05838e+06	1.53367e+07	2.07598e+06	1.71948e+07	1.917e+06	0.34454	-6.86	0.0771692	0.00859358	0.46276	down
Styrene	Styrene	C07083	HMDB0034240	C8H8	104.0626	Organic acids	Phenylpropanoids	Cinnamic acids	1.07502e+06	1.2567e+06	688767	2.60107e+06	1.08642e+06	3.54428e+06	1.08789e+06	907043	947439	1.70787e+06	1.05551e+06	1.8042e+06	1.01102e+06	1	0.06	0.921464	1.04167	1.46743e-07	up
Suberic acid	Suberic acid			C8H14O4	174.0892	Fatty Acyls	Fatty acids	Dicarboxylic acids	1.14966e+08	2.14847e+08	1.59608e+08	2.10992e+08	2.23115e+08	7.53735e+08	3.03953e+07	2.51354e+07	1.5082e+08	2.43551e+08	6.41577e+08	5.17188e+08	509570	0.839513	0.05	0.66417	1.03734	0.0759727	up
Succinic anhydride	Succinic anhydride	C19524	HMDB0032523	C4H4O3	100.016	Organoheterocyclic compounds	Oxepanes	Oxepanes	3.36351e+06	1.89797e+06	1.35727e+06	2.92144e+06	1.46268e+06	499694	532326	346070	464715	2.04864e+06	391143	2.78026e+06	388167	1	1.45	0.633584	2.73224	1.46743e-07	up
Succinic semialdehyde	Succinic acid semialdehyde	C00232	HMDB0001259	C4H6O3	102.0317	Fatty Acyls	Fatty aldehydes	Fatty aldehydes	1.3343e+08	1.73131e+08	1.73193e+08	1.24189e+08	1.86203e+08	6.75713e+07	9.43707e+07	1.07573e+08	9.89328e+07	1.0218e+08	1.10648e+08	1.57709e+08	8.56986e+07	0.0199762	0.72	0.00735681	1.64474	1.69949	up
Succinyl proline	Succinylproline			C9H13NO5	215.0794	Organic acids	Amino acids and peptides	Amino acids	2.9129e+06	6.07511e+06	4.86434e+06	2.84278e+06	1.79186e+06	654720	781215	822517	787459	776374	1.07195e+06	1.37817e+06	749662	0.347551	2.12	0.0904259	2.7137	0.458982	up
Succinylacetone	Succinylacetone		HMDB0000635	C7H10O4	158.0579	Organic acids	Keto acids	Medium-chain keto acids	1.58944e+06	326258	312988	898725	244289	146788	100704	114648	125947	519907	119205	1.0409e+06	123627	1	1.05	0.640177	2.06398	1.46743e-07	up
Succinyladenosine	Succinyladenosine		HMDB0000912	C14H17N5O8	383.1077	Nucleic acids	Purines	Purine ribonucleosides	3.97154e+06	5.55607e+06	5.5916e+06	2.84001e+06	3.20334e+06	845422	750087	61680.5	62140.7	502819	60772.4	75439.7	106488	1.43852e-05	5.3	1.70244e-06	40	4.84208	up
Sulfosalicylic Acid	Sulfosalicylic acid			C7H6O6S	217.9885	Benzenoids	Benzenes	Benzenesulfonyl compounds	1.05883e+06	2.31033e+06	1.74078e+06	1.1384e+06	482465	644435	1.05659e+06	1.1558e+06	1.78572e+06	818870	984314	512911	678623	1	0	0.663024	1.002	1.46743e-07	down
Sulfurol	5-(2-Hydroxyethyl)-4-methylthiazole			C6H9NOS	143.0405	Organoheterocyclic compounds	Azoles	Thiazoles	6.84963e+06	8.12705e+06	3.60198e+06	8.29776e+06	9.3678e+06	3.57558e+06	7.9616e+06	3.01901e+06	7.98039e+06	4.17802e+06	8.71661e+06	9.26594e+06	3.24839e+06	1	0.155	0.815304	0.935891	1.46743e-07	up
Taurine	Taurine			C2H7NO3S	125.0147	Organic acids	Sulfonic acids	Sulfonic acids	2.52151e+08	4.39046e+08	2.29986e+08	2.01263e+08	1.02726e+08	5.4265e+07	3.56417e+07	4.53629e+07	3.27238e+07	3.43878e+07	4.90173e+07	4.9661e+07	2.88861e+07	0.0135589	2.37	0.000253919	5.14139	1.86778	up
Taurochenodeoxycholic Acid (sodium salt)	Taurochenodeoxycholic acid			C26H45NO6S	499.2968	Sterol Lipids	Bile acids	C24 Bile acids	261404	154206	3.36468e+06	669158	3.41002e+06	94318	250236	759397	93262.9	90441.6	100069	191434	614660	0.0632843	2.9	0.0281795	7.46269	1.1987	up
Taurodeoxycholic acid	Taurodeoxycholic acid	C05463	HMDB0000896	C26H45NO6S	499.2968	Sterol Lipids	Bile acids	C24 Bile acids	431241	589947	3.73966e+06	6.46248e+06	6.57758e+06	455092	185618	387751	2.18837e+06	212601	169172	142943	413617	0.00802555	3.18	0.00249375	9.00901	2.09553	up
taurohyocholic acid	Taurohyocholic acid			C26H45NO7S	515.2917	Sterol Lipids	Bile acids	C24 Bile acids	2.79936e+06	1.09186e+06	1.06782e+07	748429	7.16348e+06	1.09528e+06	1.03082e+07	1.44747e+06	1.38893e+06	1.40677e+06	1.52178e+06	2.90402e+06	555308	0.757788	1.38	0.57433	2.60417	0.120452	up
Terbutaline	Terbutaline	C07129	HMDB0015009	C12H19NO3	225.1365	Polyketides	Phenolic lipids	Resorcinols	3.06955e+07	6.10593e+07	3.91781e+07	1.03238e+07	2.98905e+07	1.02501e+07	5.79792e+06	2.3717e+06	1.96394e+06	3.85187e+06	5.19523e+06	4.89371e+06	2.44494e+06	0.239448	2.22	0.0449255	4.60829	0.620789	up
Tetrahydrocortisone	Tetrahydrocortisone	C05470	HMDB0000903	C21H32O5	364.225	Sterol Lipids	Steroids	C21 Steroids	202804	139352	50231.1	441159	476459	246506	15215.4	14521.5	32081.7	54053.8	162385	137191	64709.6	0.127921	2.32	0.0636324	5	0.893057	up
Tetrahydrocurcumin	Tetrahydrocurcumin		HMDB0005789	C21H24O6	372.1573	Polyketides	Linear diarylheptanoids	Curcuminoids	112716	84912.8	58556	10769.1	24276.1	11313.4	41870.6	40768	114804	91594	80299.3	70769.5	343110	0.862351	-0.33	0.700323	0.797448	0.0643161	down
Tetraacetylethylenediamine	Tetraacetylethylenediamine		HMDB0040573	C10H16N2O4	228.111	Organic acids	Carboxylic acids	Other carboxylic acids	2.57097e+07	7.64819e+07	3.60415e+07	4.60312e+07	3.94729e+07	1.07852e+07	9.17625e+06	9.13225e+06	7.02268e+06	7.44522e+06	8.22493e+06	2.43135e+06	1.55111e+07	0.374956	1.61667	0.181951	3.0303	0.42602	up
Thalassemine	Thalassemine	C01961		C8H19N4O6P	298.1042	Organic acids	Amino acids and peptides	Amino acids	2.30802e+06	1.31948e+07	2.75844e+06	8.68485e+06	5.48619e+06	113437	195779	159000	170750	197441	486376	303196	2.67061e+06	0.000223167	4.86	4.02798e-05	29.4118	3.65137	up
Theobromine	Theobromine	C07480	HMDB0002825	C7H8N4O2	180.0647	Nucleic acids	Purines	Xanthines	3.57446e+07	1.30437e+08	2.66072e+08	1.53601e+08	5.13275e+08	9.04081e+06	3.23809e+06	6.82166e+06	5.9801e+06	6.55981e+06	7.1108e+06	2.35508e+06	8.4484e+06	0.117144	3.67333	0.018445	5.78035	0.93128	up
Theophylline	Theophylline	C07130	HMDB0001889	C7H8N4O2	180.0647	Nucleic acids	Purines	Xanthines	74256.4	263647	1.23991e+06	647253	1.3002e+06	82510.8	37986.7	59447.3	30533	73927.7	93489.4	108869	189319	0.000827458	3.59	0.000180426	12.0482	3.08225	up
Thiamine	Thiamine			C12H17N4OS	265.1123	Nucleic acids	Pyrimidines	Thiamines	2.03154e+06	4.51781e+06	3.43788e+06	4.59266e+06	3.39687e+06	5.06776e+06	6.91238e+06	7.10584e+06	8.44886e+06	4.51037e+06	8.19761e+06	5.263e+06	6.60585e+06	0.600548	-0.55	0.177413	0.683995	0.221452	down
thiomorpholine-3-carboxylic acid	Thiomorpholine-3-carboxylic acid			C5H9NO2S	147.0354	Organic acids	Amino acids and peptides	Amino acids	300468	976513	949307	479741	606088	2.68796e+06	925497	2.61984e+06	908827	2.36578e+06	1.13512e+06	1.79564e+06	2.1324e+06	0.33541	-1.17	0.0734963	0.445236	0.474423	down
Thiophene	Thiophene		HMDB0029718	C4H4S	84.0034	Organoheterocyclic compounds	Heteroaromatic compounds	Heteroaromatic compounds	2.06651e+06	3.22316e+06	1.12129e+06	700862	922567	557947	401700	565980	740471	521502	153751	246147	300695	0.259444	1.24	0.0492243	2.35849	0.585956	up
thr-pro	Thr-Pro			C9H16N2O4	216.111	Organic acids	Amino acids and peptides	Dipeptides	1.90424e+06	1.96091e+06	2.48418e+06	873124	365425	76261.1	77288.2	74012.4	79030.8	79448.6	77719.3	78470	83724.6	0.000827599	4.15	0.000180681	17.8571	3.08218	up
thr-tyr	Thr-Tyr			C13H18N2O5	282.1216	Organic acids	Amino acids and peptides	Dipeptides	2.07932e+06	3.1235e+06	2.82536e+06	2.54773e+06	1.87384e+06	36166.9	40804.2	40984.3	37955.3	123124	128118	113043	37815.9	1.10381e-08	6.04	3.72806e-10	66.6667	7.95711	up
Thymidine	Thymidine	C00214	HMDB0000273	C10H14N2O5	242.0903	Nucleic acids	Pyrimidines	Pyrimidine deoxyribonucleosides	2.97071e+06	3.78487e+06	3.00109e+06	3.87731e+06	1.03915e+06	1.27139e+06	2.40132e+06	410756	67226	1.17326e+06	469687	243199	1.14076e+06	0.143651	1.05	0.0807333	0.111501	0.842691	up
Thymine	Thymine	C00178	HMDB0000262	C5H6N2O2	126.0429	Nucleic acids	Pyrimidines	Other pyrimidines	2.99137e+07	3.18476e+07	3.089e+07	4.25388e+07	2.82236e+07	1.86124e+07	2.04643e+07	1.82531e+07	2.07915e+07	3.21875e+07	1.82679e+07	3.30521e+07	1.633e+07	1	0.4075	0.639539	1.29282	1.46743e-07	up
Tiglylcarnitine	CAR 4:1;2Me		HMDB0002366	C12H21NO4	243.1471	Fatty Acyls	Fatty esters	Acyl carnitines	2.95514e+06	2.1329e+06	2.74032e+06	1.20668e+06	3.67715e+06	925953	584530	328315	359762	641683	690538	627479	807790	0.47301	1.52	0.218005	1.64249	0.32513	up
Toluene	Toluene	C01455	HMDB0034168	C7H8	92.0626	Benzenoids	Benzenes	Toluenes	8.87249e+06	1.19726e+07	7.73249e+06	9.66189e+06	8.24255e+06	8.76324e+06	8.96093e+06	6.96794e+06	8.35359e+06	7.76006e+06	6.40991e+06	9.19567e+06	6.99394e+06	1	0.07	0.487028	1.04932	1.46743e-07	up
Tramadol	Tramadol	C07153	HMDB0014339	C16H25NO2	263.1885	Benzenoids	Benzenes	Benzyl alcohols	872210	77407.7	152423	150929	1.38048e+06	184122	34673.2	482130	543940	593196	360198	551049	202953	1	-1.56	0.965151	0.338524	1.46743e-07	down
tranexamic acid	Tranexamic acid			C8H15NO2	157.1103	Organic acids	Amino acids and peptides	Amino acids	379280	166449	399626	797152	155604	126552	121892	126125	104230	250130	133059	294060	119588	0.912032	0.43	0.53477	1.33511	0.0399899	up
trans-3-Indoleacrylic acid	trans-3-Indoleacrylic acid			C11H9NO2	187.063	Alkaloids	Tryptophan alkaloids	Indoleacrylic acids	3.45633e+09	3.77967e+09	2.51359e+09	4.03447e+09	4.12776e+09	3.42318e+09	3.66881e+09	2.89595e+09	3.55512e+09	4.69111e+09	2.9576e+09	4.94417e+09	3.04682e+09	1	-0.09	0.934179	0.942507	1.46743e-07	down
trans-Aconitic acid	trans-Aconitic acid	C02341	HMDB0000958	C6H6O6	174.0164	Organic acids	Carboxylic acids	Tricarboxylic acids	7.75537e+07	8.55773e+07	4.29051e+07	3.68707e+07	4.66553e+07	3.04811e+06	2.51966e+06	1.27142e+06	1.52965e+06	3.45921e+06	1.64281e+06	2.4806e+06	2.17045e+06	0.0881653	4.63	0.0236004	7.61905	1.0547	up
trans-Cinnamic acid	trans-Cinnamic acid			C9H8O2	148.0524	Organic acids	Phenylpropanoids	Cinnamic acids	2.53996e+06	1.52196e+06	1.33164e+06	1.49434e+06	1.19832e+06	188333	287749	212422	169892	193011	166737	214744	46081.8	4.1095e-07	2.98	2.49834e-08	7.93651	6.38621	up
Traumatic Acid	Traumatic acid			C12H20O4	228.1362	Fatty Acyls	Fatty acids	Dicarboxylic acids	5.40601e+06	5.15442e+06	5.27234e+06	3.3569e+06	3.43951e+06	3.88089e+06	737520	520416	678053	4.52034e+06	4.04458e+06	2.17883e+06	3.37284e+06	0.541759	1.635	0.440905	2.15208	0.266194	up
Triadimefon	Triadimefon	C11156		C14H16ClN3O2	293.0931	Benzenoids	Phenols	Phenol ethers	1.34663e+06	1.05821e+06	1.27116e+06	679941	299586	25483	26447.1	25054.5	25794	39605.3	119445	144677	118657	0.0513202	3.48	0.00311176	11.236	1.28971	up
Trigonelline	Trigonelline	C01004	HMDB0000875	C7H7NO2	137.0477	Alkaloids	Pyridine alkaloids	Nicotinic acid alkaloids	2.41699e+08	3.12056e+08	3.40876e+08	1.72998e+08	2.47183e+08	4.89742e+07	4.82556e+07	4.65643e+07	3.0699e+07	3.50544e+07	7.41662e+07	8.07788e+07	3.84956e+07	0.408078	1.68	0.136841	2.93686	0.389257	up
Trp-Leu	Trp-Leu			C17H23N3O3	317.1739	Organic acids	Amino acids and peptides	Dipeptides	2.27229e+06	776751	556620	1.10629e+06	1.29342e+06	235232	96318.7	480728	1.00109e+06	542035	812121	755622	78751.3	0.207731	1.25	0.0521082	2.36967	0.682498	up
tyr-pro	Tyr-Pro			C14H18N2O4	278.1267	Organic acids	Amino acids and peptides	Dipeptides	1.02946e+06	2.8734e+06	2.43581e+06	2.48267e+06	1.4399e+06	85006.5	42469.7	29989.9	18590.1	275468	61241.7	453076	44252.1	0.0325013	5.78	0.000990576	55.5556	1.4881	up
Tyrosol	Tyrosol			C8H10O2	138.0681	Benzenoids	Phenols	Other phenols	1.57331e+06	309170	378832	1.04052e+06	396275	245961	261979	234277	259375	1.5365e+06	258075	816881	227046	1	0.53	0.944274	1.44509	1.46743e-07	up
Umbelliferone	Umbelliferone	C09315	HMDB0029865	C9H6O3	162.0317	Polyketides	Flavonoids	Coumarins	373850	143317	349622	245193	204408	198913	163543	149771	176325	320667	199098	330392	92533.2	1	0.21	0.717251	1.15875	1.46743e-07	up
Uracil	Uracil	C00106	HMDB0000300	C4H4N2O2	112.0273	Nucleic acids	Pyrimidines	Other pyrimidines	2.82691e+07	2.97007e+07	2.2498e+07	3.24274e+07	2.51702e+07	3.47733e+07	2.92897e+07	2.37104e+07	2.43141e+07	2.23336e+07	2.77771e+07	2.72712e+07	2.8079e+07	1	0.116	0.85185	1.07921	1.46743e-07	up
Uric acid	Uric acid	C00366	HMDB0000289	C5H4N4O3	168.0283	Nucleic acids	Purines	Xanthines	9.08747e+08	9.44704e+08	6.1301e+08	9.82455e+08	7.15273e+08	8.55795e+08	4.23166e+08	1.3582e+09	1.07885e+09	1.01918e+09	5.47002e+08	4.44997e+08	6.29754e+08	0.825786	0.32	0.648848	1.24688	0.0831327	up
Uridine	Uridine	C00299	HMDB0000296	C9H12N2O6	244.0695	Nucleic acids	Pyrimidines	Pyrimidine ribonucleosides	9.99018e+07	9.42027e+07	9.54306e+07	6.38168e+07	8.25957e+07	4.00675e+07	3.0187e+07	1.86469e+07	2.63911e+07	2.15109e+07	1.97349e+07	1.68479e+07	2.261e+07	0.0150543	1.13	0.00594281	1.08519	1.82234	up
Urocanic acid	Urocanic acid	C00785	HMDB0000301	C6H6N2O2	138.0429	Alkaloids	Histidine alkaloids	Imidazole alkaloids	3.78147e+07	8.84679e+07	3.12771e+07	5.4557e+07	3.22107e+07	1.92827e+08	1.60594e+08	6.49884e+07	4.17984e+07	6.23754e+07	3.28614e+07	2.48544e+07	4.1057e+06	1	-0.14	0.714756	0.904977	1.46743e-07	down
val-glu	Val-Glu			C10H18N2O5	246.1216	Organic acids	Amino acids and peptides	Dipeptides	2.2118e+06	4.32473e+06	2.40917e+06	2.59676e+06	1.88832e+06	3.95317e+06	5.94189e+06	58822.2	336997	3.83297e+06	76905	4.55718e+06	3.19318e+06	0.30002	1.63	0.207966	0.301705	0.522849	up
Valeroidine	Valeroidine	C10869		C13H23NO3	241.1678	Alkaloids	Ornithine alkaloids	Tropane alkaloids	183667	628604	1.5992e+06	90239.4	173261	951690	123605	385868	225697	276041	377976	474818	141428	1	0.45	0.96969	1.36986	1.46743e-07	up
Valylproline	Val-Pro		HMDB0029135	C10H18N2O3	214.1317	Organic acids	Amino acids and peptides	Dipeptides	2.87082e+06	2.76939e+06	1.09355e+06	1.50261e+06	2.39698e+06	575674	665859	618833	724715	1.44303e+06	745818	1.32967e+06	662426	1	1.05	0.449804	2.07469	1.46743e-07	up
Valylvaline	Val-Val		HMDB0029140	C10H20N2O3	216.1474	Organic acids	Amino acids and peptides	Dipeptides	4.02457e+06	4.56357e+06	1.24058e+07	2.61433e+06	2.33124e+06	566901	452007	456908	416188	906016	587241	1.26546e+06	484009	0.0694477	2.43	0.00592104	5.40541	1.15834	up
Vamidothion	Vamidothion	C18666		C8H18NO4PS2	287.0415	Organic acids	Carboxylic acids	Other carboxylic acids	146875	673842	308088	405383	482399	18222.9	18539.1	18479.6	19063.4	30986.3	19179.5	34266.8	18575.2	0.0357035	4.26	0.00123284	19.2308	1.44729	up
Vanillin	Vanillin			C8H8O3	152.0473	Benzenoids	Benzenes	Hydroxybenzoic acids	2.66391e+06	3.80674e+06	928157	1.58174e+06	651541	309533	352870	382108	293848	861475	362405	1.40018e+06	321683	0.731724	1.23	0.50692	1.92493	0.135653	up
vanilpyruvic acid	Vanilpyruvic acid			C10H10O5	210.0528	Organic acids	Phenylpropanoids	Cinnamic acids	3.93543e+06	5.21925e+06	2.80757e+06	1.47359e+06	1.75109e+06	32221.3	29387.6	30383.3	46685.8	95020.9	56697.1	233651	35953.8	4.30209e-07	5.79	2.68517e-08	55.5556	6.36632	up
Varanic acid	Varanic acid		HMDB0002195	C27H46O6	466.3294	Sterol Lipids	Bile acids	C27 Bile acids	51819.4	19935.2	42171.2	62329.3	45715.5	119565	4926.14	4721.45	4921.96	36689	105316	50884.1	85848.8	0.999999	0.01	0.990642	1.00402	6.40754e-07	up
Veronal	5,5-Diethylbarbituric acid			C8H12N2O3	184.0848	Nucleic acids	Pyrimidines	Barbituric acid derivatives	4.76392e+06	5.55223e+06	3.76147e+06	4.45547e+06	4.68587e+06	1.21879e+06	1.38024e+06	1.20885e+06	1.17619e+06	2.38341e+06	1.21112e+06	3.8229e+06	1.08941e+06	0.476831	1.46	0.14029	2.75482	0.321635	up
Volkenin	Volkenin			C12H17NO7	287.1005	Carbohydrates	Glycosyl compounds	Cyanogenic glycosides	4.08139e+06	6.60467e+06	956644	2.04737e+06	1.05915e+06	30621.4	55141.4	30316.5	30735.6	47192.8	31629.9	209159	28262.2	0.0465247	5	0.00257327	32.2581	1.33232	up
Xanthine	Xanthine	C00385	HMDB0000292	C5H4N4O2	152.0334	Nucleic acids	Purines	Xanthines	8.20123e+07	2.12062e+08	1.12671e+06	1.97001e+07	1.08232e+07	399489	125725	947596	7.83847e+06	2.33239e+06	104709	682376	119814	0.408477	5.19667	0.234126	9.67742	0.388833	up
Xanthosine	Xanthosine	C01762	HMDB0000299	C10H12N4O6	284.0757	Nucleic acids	Purines	Purine ribonucleosides	1.09775e+06	1.39364e+06	677785	1.07864e+06	909226	48205.9	120811	125304	106259	995364	47939.1	58527.2	47404.6	0.299243	3.71	0.112853	9.20245	0.523975	up
Xanthurenic acid	Xanthurenic acid		HMDB0000881	C10H7NO4	205.0375	Alkaloids	Anthranilic acid alkaloids	Acridone alkaloids	8.50969e+06	2.16194e+07	5.39036e+06	1.81635e+07	4.05762e+06	2.63871e+06	1.91514e+06	1.30665e+06	1.43026e+06	2.73086e+06	1.2472e+06	6.60157e+06	3.55755e+06	0.334107	3.13333	0.0991369	5.94059	0.476115	up
Xylazine	Xylazine			C12H16N2S	220.1034	Benzenoids	Benzenes	Xylenes	128152	1.70374e+08	8.85732e+06	102964	1.64656e+08	56594.1	45770.4	34083.7	38456	65895.1	42351.9	105987	38833.5	0.429775	1.17	0.107292	2.24719	0.366759	up
Xylobiose	Xylobiose	C01630	HMDB0029894	C10H18O9	282.0951	Carbohydrates	Disaccharides	Disaccharides	4.40028e+06	7.13487e+06	6.07304e+06	2.95359e+06	4.5703e+06	386937	296351	255095	135065	397518	169362	439524	275086	0.0352051	3.32	0.00120798	10	1.45339	up
Zalcitabine	Zalcitabine			C9H13N3O3	211.0957	Nucleic acids	Pyrimidines	Pyrimidine ribonucleosides	7.95718e+07	8.00182e+07	7.19926e+07	3.84858e+07	5.23259e+07	1.34286e+06	1.52884e+06	1.29046e+06	1.41746e+06	6.51554e+06	1.36089e+06	2.37533e+06	1.00181e+06	0.121583	3.96	0.0179014	11.5607	0.915128	up
Zanamivir	Zanamivir	C08095	HMDB0014698	C12H20N4O7	332.1332	Organic acids	Carboxylic acids	Carboxylic acids	9.64064e+06	1.88623e+07	1.10925e+07	2.74167e+06	5.25723e+06	676191	382442	354000	380222	238056	254616	568081	125068	0.0534104	2.85	0.00342592	7.19424	1.27237	up
α-Hydroxyhippuric acid	alpha-Hydroxyhippuric acid			C9H9NO4	195.0532	Benzenoids	Benzamides	Hippuric acids	1.14652e+06	1.05615e+06	691066	282223	533513	76664.4	48307.9	38397.6	69392.8	91317.2	79287.5	127089	31179.5	0.718881	2.02	0.231417	4.06504	0.143343	up
β-Alanine	beta-Alanine			C3H7NO2	89.0477	Organic acids	Amino acids and peptides	Amino acids	4.94839e+07	5.14074e+07	3.31198e+07	1.89578e+08	3.88732e+07	2.64705e+07	2.78092e+07	3.06446e+07	1.96614e+07	2.38729e+07	2.63196e+07	2.21132e+08	2.41643e+07	0.593492	0.39	0.497583	1.28535	0.226585	up
β-Glutamic acid	Isoglutamic acid			C5H9NO4	147.0532	Fatty Acyls	Fatty acids	Dicarboxylic acids	2.06471e+06	3.50304e+06	3.31806e+06	1.51471e+06	1.3895e+06	647059	226967	770705	326643	9.31606e+06	659983	2.20028e+06	539514	1	1.23	0.560127	2.34742	1.46743e-07	up
δ-guanidinovaleric acid	DGVA			C6H13N3O2	159.1008	Organic nitrogen compounds	Guanidines	Guanidines	204450	237990	114192	196723	266548	91325.2	101328	143412	103575	179586	111413	290659	113693	1	0.46	0.965002	1.37174	1.46743e-07	up
									Peak areas (background subtracted)

## Sheet: Figure 4D
									ID
									4w							Control								4w_vs_control
Common name	Standardized name	KEGG	HMDB	Formula	Exact.mass	Super.class	Main.class	Sub.class	9	10	11	12	13	14	15	33	35	37	39	40	41	42	44	adj_pvalue	log2_fc	pval	ratio	neg_log10_padj	direction
(-)-Camphanic acid	-			-	-	-	-	-	5.87623e+06	2.15193e+06	4.60726e+06	8.95366e+06	2.95751e+06	1.41196e+06	2.15255e+06	769637	246833	662352	894651	507511	758151	801306	787567	0.406656	1.31333	0.320428	1.61551	0.390773	up
(+)-10-Deoxymethynolide	10-Deoxymethynolide			C17H28O4	296.1988	Polyketides	Macrolides	Macrolides	241596	9754.89	62957.7	10730.5	18065.4	236200	222972	224808	12003.2	181465	11150.1	378742	304319	326018	450924	0.653317	-2.07	0.468496	0.237982	0.184876	down
(+)-Curacin A	Curacin A			C23H35NOS	373.2439	Organosulfur compounds	Organosulfur compounds	Imidothiolactones	294442	212863	1.56759e+06	513501	439651	789894	911266	91933.3	65157.9	88285.1	29857.6	68473.9	71199	196247	23178.5	0.0116461	3.25	0.00090014	9.52381	1.93382	up
(+/-)9,10-dihydroxy-12Z-octadecenoic acid	9,10-DiHOME			C18H34O4	314.2457	Fatty Acyls	Octadecanoids	DiHOME	667811	1.02714e+06	1.19291e+06	968637	1.22632e+06	1.5356e+06	3.17233e+06	7.71191e+06	643421	6.89818e+06	1.76468e+06	5.96988e+06	1.31111e+07	2.25516e+06	1.76034e+06	0.171436	-1.79	0.0832397	0.290107	0.765899	down
(±)-Albuterol	Albuterol			C13H21NO3	239.1521	Benzenoids	Benzenes	Benzyl alcohols	43230.2	261870	237504	312007	226774	1.13618e+06	925080	1.51707e+06	513898	1.0883e+06	479711	625797	1.06886e+06	752613	329316	0.182582	-1.4	0.0901319	0.379939	0.738541	down
(±)-Eucalyptol	1,8-Cineol			C10H18O	154.1358	Prenol Lipids	Isoprenoids	C10 isoprenoids	201061	310687	268895	207945	1.04811e+06	129786	187313	157844	123573	150863	147029	280211	148393	1.18581e+06	159836	1	0.49	0.974724	1.3986	8.37051e-09	up
(±)11(12)-EET	11,12-EpETrE			C20H32O3	320.2351	Fatty Acyls	Eicosanoids	EpETrE	645248	220487	803698	2.78925e+06	253770	416240	251859	3.19215e+06	1.13359e+06	645795	462656	863078	522275	404614	348162	0.917549	-0.49	0.76121	0.712758	0.0373707	down
(±)12(13)-DiHOME	12,13-DiHOME			C18H34O4	314.2457	Fatty Acyls	Octadecanoids	DiHOME	1.37021e+06	969651	1.24998e+06	1.4665e+06	1.22268e+06	2.15197e+06	2.8153e+06	4.60966e+06	495582	4.7083e+06	1.4098e+06	5.26964e+06	7.95257e+06	1.57414e+06	1.71909e+06	0.522272	-1.21	0.346582	0.433088	0.282103	down
(±)13-HpODE	13-HpODE			C18H32O4	312.2301	Fatty Acyls	Octadecanoids	HpODE	98084.2	723142	184618	123356	131318	147714	223699	107301	43332.1	179479	68984.9	96358.7	1.63246e+06	3.07078e+06	605553	1	0.375	0.880884	1.11794	8.37051e-09	up
(2E)-decenoic acid	2-Decenoic acid			C10H18O2	170.1307	Fatty Acyls	Fatty acids	Unsaturated FA	758102	4.3579e+06	2.00224e+06	1.59295e+06	1.06599e+07	1.96236e+07	1.63609e+07	746268	1.27941e+06	308328	2.68398e+07	4.97021e+07	9.9315e+07	8.23403e+07	3.14375e+07	0.689948	-0.64	0.526661	0.135925	0.161183	down
(2E,6E)-Farnesol	2E,6E-Farnesol			C15H26O	222.1984	Prenol Lipids	Isoprenoids	C15 isoprenoids	422833	701439	306960	404424	504192	1.4705e+06	311309	9264.02	9961.72	533009	389191	682405	138500	487902	150887	1	-0.1	0.592277	0.931099	8.37051e-09	down
(2R)-2,3-Dihydroxypropanoic acid	Glyceric acid			C3H6O4	106.0266	Carbohydrates	Monosaccharides	Sugar acids	2.03225e+08	2.27085e+08	2.56677e+08	3.09388e+08	3.16805e+08	3.90596e+08	3.76749e+08	3.05083e+08	1.69308e+08	1.26201e+08	1.31659e+08	1.50293e+08	1.464e+08	1.81148e+08	1.67969e+08	0.0118484	0.96	0.00325263	1.94553	1.92634	up
(3R)-3-[(3-Hydroxyhexadecanoyl)oxy]-4-(trimethylammonio)butanoate	CAR 16:0;3OH			C23H45NO5	415.3298	Fatty Acyls	Fatty esters	Acyl carnitines	867861	471204	656034	1.03299e+06	929181	498573	473806	237483	416228	179901	588155	305933	87722.4	538008	193349	0.767329	0.47	0.286449	1.38696	0.115019	up
(4S)-4-[(2E)-2-Octenoyloxy]-4-(trimethylammonio)butanoate	CAR 8:1(2)			C15H27NO4	285.194	Fatty Acyls	Fatty esters	Acyl carnitines	13329	12625.3	63549.1	13872.4	18087.2	123853	31206.7	613932	13298.9	14070.6	101333	269741	1.00489e+06	619431	1.12454e+06	0.104624	-3.975	0.0474986	0.0534031	0.980367	down
(R)-3-hydroxybutyrylcarnitine	CAR 4:0;3OH		HMDB0062735	C11H21NO5	247.142	Fatty Acyls	Fatty esters	Acyl carnitines	1.2658e+06	1.73777e+06	3.42488e+06	2.31714e+06	2.8892e+06	3.37463e+06	2.09796e+06	4.71724e+06	4.54029e+06	2.42495e+06	3.48885e+06	1.50158e+06	1.21028e+06	2.24617e+06	1.21709e+06	0.81894	0.283333	0.585752	1.18483	0.0867478	up
(S)-(+)-allantoin	Allantoin			C4H6N4O3	158.044	Organoheterocyclic compounds	Cyclic ureas	Ureides	1.90511e+07	5.905e+07	2.21249e+07	2.41109e+07	4.52133e+07	6.16622e+07	3.63443e+07	9.82147e+06	1.08925e+07	4.4595e+06	4.6026e+06	7.37037e+06	5.27366e+06	1.21426e+07	8.56274e+06	0.0264463	2.25	0.0027658	4.7619	1.57763	up
.gamma. Dodecalactone	gamma-Dodecalactone			C12H22O2	198.162	Fatty Acyls	Fatty esters	Fatty lactones	825664	789139	1.15505e+06	645266	944935	303787	566703	722072	151134	276733	273021	468312	465508	842335	141605	0.449316	1.37	0.130946	2.59067	0.347448	up
?-D-glucurono-?-lactone	Glucuronolactone			C6H8O6	176.0321	Carbohydrates	Monosaccharides	Hexoses	3.18854e+06	3.9954e+06	3.56416e+06	3.6344e+06	3.63048e+06	4.72185e+06	5.52267e+06	2.1993e+06	1.5434e+06	1.86337e+06	1.44548e+06	3.90995e+06	2.06732e+06	2.70628e+06	1.11681e+07	0.460516	1.03667	0.36229	1.89753	0.336756	up
1-[(9Z)-hexadecenoyl]-sn-glycero-3-phosphocholine	LPC 16:1(9Z)/0:0			C24H48NO7P	493.3168	Glycerophospholipids	Glycerophosphocholines	LPC	6.19242e+06	7.4911e+06	7.21157e+06	6.31462e+06	2.09611e+07	3.3106e+07	8.04063e+06	3.46328e+07	3.83486e+07	3.4325e+07	3.02087e+07	7.50562e+07	1.63716e+07	1.17641e+08	2.55905e+07	0.00970937	-2.3	0.000701062	0.202511	2.01281	down
1-[(9Z)-octadecenoyl]-2-tetradecanoyl-sn-glycero-3-phosphocholine	PC 18:1(9Z)/14:0			C40H78NO8P	731.5465	Glycerophospholipids	Glycerophosphocholines	PC	6.98683e+06	34169.5	21899.4	3.25792e+06	25795.1	38318	4.62698e+06	1.2166e+07	1.25319e+07	2.15132e+07	1.4653e+07	20323.4	1.75022e+07	40763.2	26441.1	1	-0.17	0.812114	0.888889	8.37051e-09	down
1-Aminocyclohexanecarboxylic acid	1-Azaniumylcyclohexane-1-carboxylate			C7H13NO2	143.0946	Organic acids	Amino acids and peptides	Amino acids	6.05539e+07	2.06189e+08	1.9983e+08	9.93663e+07	1.5374e+08	2.41142e+08	2.9233e+08	6.26019e+07	7.12054e+07	9.43707e+07	7.39825e+07	1.03249e+08	1.39706e+08	1.63912e+08	9.53877e+07	0.480745	1.09	0.142787	2.12766	0.318085	up
1-Cyclohexenecarboxylic Acid	Cyclohex-1-enecarboxylic acid			C7H10O2	126.0681	Organic acids	Carboxylic acids	Carboxylic acids	8.50275e+06	2.41147e+07	1.07841e+07	9.76396e+06	4.33734e+07	3.33878e+06	9.12095e+06	6.80026e+06	6.27104e+06	7.2917e+06	5.24709e+06	9.65919e+06	7.32318e+06	1.48253e+07	6.4602e+06	1	0.49	0.478237	1.40845	8.37051e-09	up
1-heptadecanoyl-sn-glycero-3-phosphocholine	LPC 17:0/0:0			C25H52NO7P	509.3481	Glycerophospholipids	Glycerophosphocholines	LPC	985131	2.57103e+06	747197	1.04701e+06	2.77351e+06	4.30751e+06	1.44281e+06	1.23362e+06	1.32601e+06	1.63915e+06	1.14265e+06	2.37471e+06	921323	3.36067e+06	812519	1	0.29	0.995081	1.22399	8.37051e-09	up
1-hexadecanoyl-2-(4Z,7Z,10Z,13Z,16Z,19Z-docosahexaenoyl)-sn-glycero-3-phosphocholine	PC 16:0/22:6(4Z,7Z,10Z,13Z,16Z,19Z)			C46H80NO8P	805.5622	Glycerophospholipids	Glycerophosphocholines	PC	6.903e+07	4.59234e+07	6.70199e+07	7.53154e+07	513528	84157.7	6.90465e+07	6.60204e+07	6.78834e+07	5.65381e+07	7.16918e+07	41000.8	8.10939e+07	114506	7.7004e+07	1	0	0.879163	0.999001	8.37051e-09	down
1-hexadecanoyl-2-(4Z,7Z,10Z,13Z,16Z,19Z-docosahexaenoyl)-sn-glycero-3-phosphoethanolamine	PE 16:0/22:6(4Z,7Z,10Z,13Z,16Z,19Z)			C43H74NO8P	763.5152	Glycerophospholipids	Glycerophosphoethanolamines	PE	1.86997e+06	53244.6	17576.4	564830	46391.6	26137.3	1.5863e+06	564793	749741	881558	1.11343e+06	12977.2	526173	90185.1	16151	1	-0.86	0.951395	0.552486	8.37051e-09	down
1-hexadecanoyl-2-(9Z,12Z-octadecadienoyl)-sn-glycero-3-phosphoethanolamine	PE 16:0/18:2(9Z,12Z)			C39H74NO8P	715.5152	Glycerophospholipids	Glycerophosphoethanolamines	PE	849934	25733.6	18491.8	529547	23365	35498.6	841742	338612	479305	490083	702111	13228.4	397169	39125.7	15952.1	1	-0.37	0.977982	0.775795	8.37051e-09	down
1-hexadecyl-2-[(4Z,7Z,10Z,13Z,16Z,19Z)-docosahexaenoyl]-sn-glycero-3-phosphocholine	PC O-16:0/22:6(4Z,7Z,10Z,13Z,16Z,19Z)			C46H82NO7P	791.5829	Glycerophospholipids	Glycerophosphocholines	O-PC	998780	1.07198e+06	432252	937398	5.787e+07	37766.9	895986	555524	562313	935834	794650	1.1124e+06	940498	40535.5	667042	1	0.46	0.671952	1.37363	8.37051e-09	up
1-icosanoyl-sn-glycero-3-phosphocholine	LPC 20:0/0:0			C28H58NO7P	551.3951	Glycerophospholipids	Glycerophosphocholines	LPC	284704	512260	382190	303752	1.01019e+06	7.3969e+06	947766	1.60377e+06	2.13585e+06	2.97682e+06	1.81218e+06	2.09953e+06	1.19201e+06	5.34657e+06	1.05397e+06	0.253853	-1.55	0.0598224	0.341763	0.595417	down
1-Methylhistidine	1-Methylhistidine		HMDB0000001	C7H11N3O2	169.0851	Organic acids	Amino acids and peptides	Amino acids	2.14958e+08	2.16436e+08	2.5003e+08	2.79922e+08	1.97081e+08	2.82295e+08	3.09071e+08	1.14674e+08	1.15675e+08	1.19633e+08	1.03896e+08	9.93708e+07	1.23089e+08	6.57568e+07	7.8651e+07	0.00816636	1.35	0.000570995	2.55102	2.08797	up
1-O-hexadecyl-2-oleoyl-sn-glycero-3-phosphocholine	PC O-16:0/18:1(9Z)			C42H84NO7P	745.5985	Glycerophospholipids	Glycerophosphocholines	O-PC	1.69e+06	2.24033e+06	1.35717e+06	2.0475e+06	402480	38308.6	2.01788e+06	1.77023e+06	1.23677e+06	1.23788e+06	1.17086e+06	29655	1.64119e+06	44374.3	1.26566e+06	1	0.53	0.62426	1.44092	8.37051e-09	up
1-octadecanoyl-2-(4Z,7Z,10Z,13Z,16Z,19Z-docosahexaenoyl)-sn-glycero-3-phosphocholine	PC 18:0/22:6(4Z,7Z,10Z,13Z,16Z,19Z)			C48H84NO8P	833.5935	Glycerophospholipids	Glycerophosphocholines	PC	1.59071e+07	38451.7	6.80824e+06	8.3165e+06	2.65105e+07	71686.2	1.3965e+07	8.06324e+06	2.1072e+06	9.22442e+06	1.50101e+06	57699.5	2.60212e+06	72194.5	8.57597e+06	1	2.33	0.741983	5.05051	8.37051e-09	up
1-octadecanoyl-2-[(9Z,12Z)-octadecadienoyl]-sn-glycero-3-phosphocholine	PC 18:0/18:2(9Z,12Z)			C44H84NO8P	785.5935	Glycerophospholipids	Glycerophosphocholines	PC	4.32455e+07	4.20054e+07	4.04056e+07	6.00276e+07	2.57792e+07	1.33491e+06	4.4021e+07	4.00038e+07	3.77458e+07	3.53205e+07	4.07918e+07	146620	4.08241e+07	360152	3.74094e+07	0.998604	0.28	0.595224	1.21261	0.000606766	up
1-Oleoyl-2-palmitoyl-sn-glycero-3-phosphocholine	PC 18:1(9Z)/16:0			C42H82NO8P	759.5778	Glycerophospholipids	Glycerophosphocholines	PC	5.9993e+07	3.82579e+07	9.27338e+07	8.26258e+07	538436	507319	7.00655e+07	4.56599e+07	5.44999e+07	4.20173e+07	1.31257e+08	245242	5.84765e+07	713410	9.89216e+07	1	0.4	0.873372	1.30463	8.37051e-09	up
1-Oleoyl-rac-glycerol	MG 18:1			C21H40O4	356.2927	Glycerolipids	Monoradylglycerols	MAG	144053	74082.8	60267.7	143572	76169.2	116420	328867	687840	671231	1.00567e+06	2.00765e+06	361121	1.38538e+06	655585	2.29337e+06	0.0149732	-2.8	0.00127333	0.143451	1.82469	down
1-oleoyl-sn-glycero-3-phosphoethanolamine	LPE 18:1/0:0			C23H46NO7P	479.3012	Glycerophospholipids	Glycerophosphoethanolamines	LPE	2.08286e+06	2.18309e+06	2.68586e+06	2.20452e+06	9.57074e+06	1.45002e+07	4.37082e+06	2.7636e+06	2.79826e+06	2.42963e+06	2.71759e+06	4.63546e+06	2.70776e+06	5.5048e+06	3.2487e+06	1	0.055	0.880145	1.03573	4.66455e-09	up
1-palmitoyl-2-arachidonoyl-sn-glycero-3-phosphocholine	PC 16:0/20:4			C44H80NO8P	781.5622	Glycerophospholipids	Glycerophosphocholines	PC	7.05778e+06	41999.3	9.98932e+06	8.84389e+06	7.43245e+06	9.16096e+06	64132.2	14913.4	7.53231e+06	4.85557e+06	4.27947e+06	4.37186e+06	2.77776e+06	3.55652e+06	3.45992e+06	1	0.92	0.998821	1.89753	9.5859e-10	up
1-pentadecanoyl-sn-glycero-3-phosphocholine	LPC 15:0/0:0			C23H48NO7P	481.3168	Glycerophospholipids	Glycerophosphocholines	LPC	871381	2.27929e+06	887881	968090	2.43927e+06	4.9417e+06	1.4777e+06	1.71893e+06	1.49675e+06	1.80281e+06	1.25559e+06	2.81486e+06	984638	3.84314e+06	1.03124e+06	0.879799	0.18	0.45794	1.0929	0.0556164	up
1-Piperideine	1-Piperideine	C06181		C5H9N	83.0735	Organoheterocyclic compounds	Hydropyridines	Hydropyridines	4.86816e+07	3.84757e+07	4.47709e+07	5.24737e+07	4.658e+07	6.13031e+07	5.50593e+07	1.71614e+07	1.82004e+07	1.65483e+07	1.62314e+07	1.75361e+07	1.90094e+07	2.23418e+07	1.84864e+07	0.3583	1.23	0.192573	2.1398	0.445753	up
1-stearoyl-2-arachidonoyl-sn-glycero-3-phosphoethanolamine	PE 18:0/20:4(5Z,8Z,11Z,14Z)			C43H78NO8P	767.5465	Glycerophospholipids	Glycerophosphoethanolamines	PE	8387.38	511270	451190	354929	575320	517479	524360	195467	437488	107320	381891	147980	159081	386250	84004.7	0.967827	1.53	0.833069	2.88184	0.0142024	up
1-Stearoyl-2-arachidonyl-sn-glycero-3-phosphocholine	PC 18:0/20:4			C46H84NO8P	809.5935	Glycerophospholipids	Glycerophosphocholines	PC	7.70005e+07	1.93599e+07	5.31332e+07	2.99225e+07	9.29755e+07	268677	4.73355e+07	4.10454e+07	5.16619e+07	4.35724e+07	4.06005e+07	97456	3.73439e+07	222876	5.29593e+07	1	0.775	0.831666	1.35916	8.37051e-09	up
1-Stearoyl-2-hydroxy-sn-glycero-3-PE	LPE 18:0/0:0			C23H48NO7P	481.3168	Glycerophospholipids	Glycerophosphoethanolamines	LPE	277715	281128	325137	285052	423535	671025	615906	778878	508995	564125	473924	759256	800083	670193	757154	0.0179293	-1.13	0.00531436	0.455581	1.74644	down
1,2-Dioctanoyl-sn-glycero-3-phosphocholine	PC 8:0/8:0			C24H48NO8P	509.3118	Glycerophospholipids	Glycerophosphocholines	PC	30765.9	2.17725e+06	31173	23395.2	1.4341e+06	76498.6	34483.3	23550.6	20667.5	36799	62946.9	97207.6	48224.2	2.84476e+06	69562.3	1	-0.33	0.994556	0.797448	8.37051e-09	down
1,3-Dimethyluric acid	1,3-Dimethyluric acid		HMDB0001857	C7H8N4O3	196.0596	Nucleic acids	Purines	Xanthines	3.58036e+06	4.71898e+06	3.59587e+06	4.56857e+06	5.05e+06	6.64225e+06	2.59639e+06	26072.4	24877.8	25600.8	24245.9	37254.1	26294.2	53355.5	24804.9	4.42006e-05	7.5	3.96221e-07	166.667	4.35457	up
1,3,7-Trimethyluric acid	1,3,7-Trimethyluric acid	C16361	HMDB0002123	C8H10N4O3	210.0753	Nucleic acids	Purines	Xanthines	2.47832e+07	1.70322e+07	2.58732e+07	2.97831e+07	2.34263e+07	4.69286e+07	1.74569e+07	114570	42607.9	115956	59189.4	54271.4	66204.7	280853	49493.5	9.75673e-05	8.705	1.94357e-06	400	4.0107	up
1,4,5,6-tetrahydro-6-oxonicotinic acid	1,4,5,6-Tetrahydro-6-oxonicotinic acid			C6H7NO3	141.0426	Organoheterocyclic compounds	Hydropyridines	Hydropyridines	309801	312353	459024	194330	775840	126548	234107	134150	163789	155467	159058	612876	122173	853489	130517	1	0.496667	0.948768	1.39535	8.37051e-09	up
1,5-Naphthalenediamine	1,5-Naphthalenediamine	C19463		C10H10N2	158.0844	Benzenoids	Naphthalenes	Naphthalenes	406050	1.88717e+06	1.89199e+06	1.21883e+06	502904	496398	252195	948287	297395	283756	435198	1.04333e+06	226455	45775	568824	0.307138	1.53	0.0789259	2.89855	0.512667	up
1,7-Dimethyluric acid	1,7-Dimethyluric acid	C16356	HMDB0011103	C7H8N4O3	196.0596	Nucleic acids	Purines	Xanthines	6.10176e+06	7.90083e+06	2.97967e+06	1.18057e+07	1.10719e+07	1.59131e+07	2.27482e+06	21695.3	19044	16331.2	21152.8	32982.1	21615.5	35105.4	19338.2	6.67444e-05	8.81	8.89604e-07	500	4.17559	up
10-Hydroxydecanoic acid	10-Hydroxydecanoic acid	C02774		C10H20O3	188.1412	Fatty Acyls	Fatty acids	Hydroxy FA	6.47455e+06	6.2771e+06	2.97564e+06	9.10233e+06	5.6025e+06	8.93109e+06	4.80859e+06	1.0703e+08	1.36403e+06	2.01901e+06	7.11277e+06	2.30188e+07	1.03597e+08	4.67883e+07	2.38853e+06	0.662129	-1.26	0.476068	0.416667	0.179057	down
11(Z),14(Z),17(Z)-Eicosatrienoic acid	ETrE(11Z,14Z,17Z)			C20H34O2	306.2559	Fatty Acyls	Eicosanoids	HETrE	230498	448594	234722	146597	718531	486089	311627	1.66079e+06	649278	886240	1.84527e+06	2.63126e+06	1.55669e+06	2.05791e+06	2.45964e+06	0.000716846	-2.49	0.000116214	0.177778	3.14457	down
12-Aminododecanoic acid	12-Aminododecanoic acid			C12H26N2O	214.2045	Fatty Acyls	Fatty amides	Primary amides	3.9944e+06	4.43729e+06	3.78662e+06	3.01424e+06	2.54823e+06	1.11397e+06	3.32254e+06	5.417e+06	617184	1.38986e+06	795476	1.34343e+06	1.71308e+06	4.35068e+06	807649	0.797322	1.445	0.427773	2.52845	0.0983662	up
12-Hydroxydodecanoic acid	12-Hydroxy lauric acid	C08317	HMDB0002059	C12H24O3	216.1725	Fatty Acyls	Fatty acids	Hydroxy FA	1.42103e+06	804999	674624	1.20685e+06	827201	1.13039e+06	467390	2.60519e+06	363168	1.07126e+06	2.04345e+06	2.2198e+06	1.54664e+06	420170	1.23006e+06	0.855445	-0.75	0.687677	0.595948	0.0678078	down
13(S)-HOTrE	13S-HOTrE			C18H30O3	294.2195	Fatty Acyls	Octadecanoids	HOTrE	40887.6	57444.9	86235.7	58198.1	75624.7	124254	130103	740192	97257.3	698959	146030	462280	452986	87743.2	66067.6	0.0909544	-1.99	0.038338	0.252525	1.04118	down
13,14-dihydro-15-keto-tetranor Prostaglandin D2	13,14-Dihydro-15-keto-tetranor-PGD2			C16H26O5	298.178	Fatty Acyls	Eicosanoids	Prostaglandins	363687	226180	166980	274816	444919	443323	442237	248205	57559.6	102918	285042	242734	123381	158011	69169.2	0.0323367	1.37	0.0108954	2.58398	1.4903	up
13,14-dihydro-15-keto-tetranor Prostaglandin E2	13,14-Dihydro-15-keto-tetranor PGE2			C16H26O5	298.178	Fatty Acyls	Eicosanoids	Prostaglandins	605877	629081	455627	877173	529372	2.59719e+06	2.0398e+06	1.14332e+06	479354	600174	537873	409263	1.90071e+06	573354	1.01771e+06	0.826917	0.433333	0.515174	1.33215	0.0825382	up
14(S)-HDHA	14S-HDHA			C22H32O3	344.2351	Fatty Acyls	Docosanoids	Docosanoids	83569.2	40027.2	89733.6	113764	42071.3	42679	36490.9	360888	85203.4	97442.4	79185	103512	55630.7	32286	37836.4	0.835431	-0.95	0.661244	0.519211	0.0780894	down
2-(1H-indol-3-yl)acetic acid	Indoleacetic acid			C10H9NO2	175.0633	Alkaloids	Tryptophan alkaloids	Indoleacetic acids	542882	678743	382145	516810	1.19506e+06	922406	718736	57063.4	1.48972e+06	745750	979312	626479	569019	614032	132716	0.771211	0.13	0.58742	1.09409	0.112827	up
2-Acetamidooctanoic acid	N-Acetyl-2-aminooctanoic acid			C10H19NO3	201.1365	Organic acids	Amino acids and peptides	Amino acids	1.02396e+07	2.71362e+07	1.75723e+07	1.77563e+07	1.39618e+07	2.83983e+07	2.53859e+07	1.50423e+07	1.50676e+07	1.63806e+07	2.44028e+07	2.19447e+07	3.79191e+07	3.82196e+07	3.46292e+07	0.964217	-0.574	0.807924	0.624688	0.015825	down
2-Amino-4-methylpyrimidine	2-Amino-4-methylpyrimidine			C5H7N3	109.064	Nucleic acids	Pyrimidines	Other pyrimidines	9.43831e+06	9.6035e+06	1.32985e+07	1.35283e+07	7.28764e+06	6.98163e+06	1.22486e+07	8.81281e+06	1.17819e+07	8.22963e+06	7.67828e+06	6.22614e+06	1.08478e+07	8.63662e+06	8.96456e+06	1	0.34	0.520862	1.26502	8.37051e-09	up
2-Aminoadenosine	2-Aminoadenosine			C10H14N6O4	282.1077	Nucleic acids	Purines	Purine ribonucleosides	21588.3	69883.9	51116.9	13536	74072.8	127982	115128	542928	12882.8	12884.1	215173	640041	1.04963e+06	394655	573197	0.208751	-2.75	0.108014	0.149076	0.680371	down
2-Aminoadipic acid	alpha-Aminoadipic acid			C6H11NO4	161.0688	Organic acids	Amino acids and peptides	Amino acids	1.26155e+07	1.20408e+07	1.80259e+07	1.28668e+07	1.31997e+07	8.70176e+06	2.54142e+07	8.85786e+06	9.54446e+06	1.24649e+07	9.12351e+06	1.26424e+07	1.18839e+07	1.52634e+07	8.89628e+06	0.476591	0.26	0.309185	1.20048	0.321854	up
2-Aminomuconic acid	2-Aminomuconic acid			C6H7NO4	157.0375	Organic acids	Amino acids and peptides	Amino acids	1.65075e+06	4.21854e+06	3.87687e+06	2.11709e+06	3.34049e+06	4.89634e+06	5.38779e+06	641718	955439	835158	606237	687754	891518	1.36829e+06	478371	0.0126376	2.28	0.00101484	4.85437	1.89833	up
2-Aminophenyl hydrogen sulfate	2-Aminophenyl sulfate			C6H7NO4S	189.0096	Organic acids	Arylsulfates	Phenylsulfates	102560	249965	822946	79718.9	558460	1.4816e+06	511063	108428	171839	150260	132054	127387	200169	193119	167846	0.448663	1.83	0.130484	3.55872	0.34808	up
2-Deoxy-2,3-dehydro-N-acetylneuraminic acid	2-Deoxy-2,3-dehydro-N-acetylneuraminic acid	C04580		C11H17NO8	291.0954	Carbohydrates	Monosaccharides	Sugar acids	154913	613595	772393	557051	723765	471067	435249	4.27221e+07	227094	242485	325103	1.95037e+06	1.47066e+06	1.21625e+07	1.84293e+06	0.252241	-1.58	0.0843163	0.0905633	0.598184	down
2-Deoxystreptidine	2-Deoxystreptidine			C8H18N6O3	246.144	Organic oxygen compounds	Organooxygen compounds	Polyols	103502	51774.8	556565	130974	769125	1.40634e+06	840637	127240	171722	228037	124080	103844	642770	1.56565e+06	296768	1	1.48	0.905302	2.78552	9.5859e-10	up
2-Furoic acid	2-Furoic acid			C5H4O3	112.016	Organoheterocyclic compounds	Furoic acids	Furoic acid derivatives	8.78742e+07	1.20162e+08	1.26114e+08	9.75237e+07	1.3879e+08	9.63575e+07	9.3796e+07	2.64892e+07	4.38261e+07	1.92779e+07	2.84591e+07	2.5346e+07	1.5368e+07	1.70235e+07	2.141e+07	0.488048	1.42	0.217774	2.05128	0.311537	up
2-Furoylglycine	2-Furoylglycine			C7H7NO4	169.0375	Organic acids	Amino acids and peptides	Amino acids	1.50977e+06	1.68377e+06	1.40856e+06	1.87952e+06	2.64898e+06	1.50834e+06	1.88813e+06	62338.8	62125	63473.4	66581.4	68151.4	70894.7	66695.9	65965.9	1.19006e-08	4.67	4.27662e-10	25.641	7.92443	up
2-Hexenoylcarnitine	CAR 6:1		HMDB0013161	C13H23NO4	257.1627	Fatty Acyls	Fatty esters	Acyl carnitines	3.81558e+06	2.96628e+06	4.76401e+06	4.34773e+06	3.80152e+06	6.44498e+06	3.30497e+06	26460.9	27462	3.29548e+06	4.24517e+06	1.63358e+06	4.64425e+06	2.4165e+06	2.97937e+06	1	0.53	0.557353	1.443	8.37051e-09	up
2-Hydroxycinnamic acid	trans-o-Coumaric acid	C01772	HMDB0002641	C9H8O3	164.0473	Organic acids	Phenylpropanoids	Cinnamic acids	3.12749e+06	3.49887e+06	3.83032e+06	7.66519e+06	3.94824e+06	7.62408e+06	7.95534e+06	233285	239510	237319	198612	2.66791e+06	1.08246e+06	653285	149285	0.00736054	4.59	0.000499989	24.3902	2.13309	up
2-Hydroxyhippuric acid	Salicyluric acid			C9H9NO4	195.0532	Benzenoids	Benzenes	Hydroxybenzoic acids	1.05486e+06	876852	2.62656e+06	1.10127e+06	666196	775607	951583	81165.2	54161.8	73491.5	59086.6	182178	82527.5	275484	55273.1	0.136697	3.715	0.033212	11.3636	0.86424	up
2-Hydroxymyristic acid	2-Hydroxymyristic acid		HMDB0002261	C14H28O3	244.2038	Fatty Acyls	Fatty acids	Hydroxy FA	170120	305065	263509	193551	169108	353835	293392	945147	189855	296228	654914	853636	1.49165e+06	812729	1.01311e+06	0.00900232	-1.66	0.00235943	0.316256	2.04565	down
2-Hydroxyoctanoic acid	2-Hydroxyoctanoic acid			C8H16O3	160.1099	Fatty Acyls	Fatty acids	Hydroxy FA	1.62452e+07	1.70827e+07	1.89959e+07	1.59581e+07	1.47109e+07	2.1715e+07	2.27867e+07	6.1026e+06	2.31796e+07	2.04708e+07	2.40936e+07	4.43119e+07	7.59761e+07	1.02342e+08	1.28289e+07	0.615924	-0.47	0.430364	0.722543	0.210473	down
2-Isopropylmalic acid	2-Isopropylmalic acid	C02504	HMDB0000402	C7H12O5	176.0685	Fatty Acyls	Fatty acids	Hydroxy FA	3.97112e+06	6.56898e+06	2.04376e+07	8.67751e+06	6.58057e+06	4.34546e+06	3.55827e+06	703776	445343	65390.5	65273.6	94859.6	70353.7	73016.1	282611	5.66643e-07	6.29	3.88888e-08	76.9231	6.24669	up
2-Keto-glutaramic acid	2-Keto-glutaramic acid			C5H7NO4	145.0375	Organic acids	Keto acids	Short-chain keto acids	1.6724e+06	3.50281e+06	1.58459e+06	1.79591e+06	3.8096e+06	4.24617e+06	3.83809e+06	2.1838e+06	2.35265e+06	1.89685e+06	307209	867097	513271	2.755e+06	335935	0.18085	1.85	0.0377911	3.61011	0.742682	up
2-methoxyacetaminophen sulfate	2-Methoxyacetaminophen sulfate			C9H11NO6S	261.0307	Benzenoids	Phenols	Aminophenols	1.15276e+06	2.24497e+06	1.96535e+06	2.03065e+06	2.95785e+06	5.81646e+06	7.3885e+06	296509	283998	201243	219659	158586	231987	292664	211742	0.0331809	3.425	0.00535663	6.15385	1.47911	up
2-Methoxybenzaldehyde	2-Methoxybenzaldehyde		HMDB0033766	C8H8O2	136.0524	Benzenoids	Benzaldehydes	Hydroxybenzaldehydes	1.75025e+07	2.93261e+07	3.16379e+07	1.65291e+07	3.21254e+07	9.38134e+06	1.72196e+07	8.32716e+06	6.81195e+06	6.5808e+06	7.01943e+06	9.86317e+06	8.14832e+06	1.39938e+07	6.76773e+06	0.314983	1.89	0.0956905	3.55872	0.501712	up
2-Methoxyresorcinol	2-Methoxyresorcinol			C7H8O3	140.0473	Benzenoids	Phenols	Other phenols	1.75254e+06	576234	707856	2.36695e+06	379988	633438	1.34144e+06	468104	586287	518599	951105	471692	514799	309740	442599	0.770842	0.49	0.288386	1.40252	0.113035	up
2-methylbutyrylcarnitine	CAR 4:0;2Me			C12H23NO4	245.1627	Fatty Acyls	Fatty esters	Acyl carnitines	270695	337760	361685	297103	360575	448911	432592	236482	237091	77692.7	475605	336162	194327	229691	263144	0.121127	0.265	0.0455645	0.80032	0.916757	up
2-methylcitric acid	2-Methylcitric acid			C7H10O7	206.0427	Organic acids	Carboxylic acids	Tricarboxylic acids	986809	2.47505e+06	7.34341e+06	3.66029e+06	4.48438e+06	5.59227e+06	7.81344e+06	2.04544e+06	2.30158e+06	370865	1.95749e+06	1.89015e+06	939174	3.49072e+06	2.90347e+06	0.137002	1.16	0.0634483	2.24215	0.863272	up
2-Oxindole	Indolin-2-one			C8H7NO	133.0528	Alkaloids	Tryptophan alkaloids	Indolines	1.89116e+08	2.74798e+08	1.87149e+08	2.12411e+08	3.06291e+08	8.95559e+07	1.91558e+08	4.6584e+07	4.21243e+07	4.82191e+07	4.56005e+07	7.36231e+07	5.20476e+07	5.68673e+07	4.55584e+07	0.570799	1.36833	0.450818	2.13675	0.243517	up
2-Oxoglutaric acid	2-Oxoglutaric acid			C5H6O5	146.0215	Organic acids	TCA acids	TCA acids	2.25447e+08	3.96716e+08	2.21044e+08	3.02775e+08	1.26678e+08	1.58879e+08	1.13384e+08	3.75989e+07	8.81706e+07	2.65927e+07	7.04487e+07	6.32307e+07	5.92601e+07	1.07212e+08	1.1441e+08	0.0564581	1.845	0.0244275	3.21027	1.24827	up
2,3-Dihydroxy-2-methylbutanoic acid	2,3-Dihydroxy-2-methylbutanoic acid			C5H10O4	134.0579	Fatty Acyls	Fatty acids	Hydroxy FA	2.90616e+06	5.53588e+06	6.35659e+06	3.65189e+06	5.39429e+06	1.43735e+07	2.47911e+07	4.07742e+06	3.52476e+06	2.34623e+06	1.54769e+06	1.6054e+06	4.9899e+06	4.55012e+06	2.9742e+06	0.190486	0.77	0.095526	1.70358	0.720137	up
2,3,6-trihydroxypyridine	2,3,6-Trihydroxypyridine			C5H5NO3	127.0269	Organoheterocyclic compounds	Hydropyridines	Hydropyridines	288178	260566	207934	167007	494813	38616.6	230295	116484	39484.3	115937	102398	143276	123856	310898	120103	1	0.87	0.743189	1.82482	8.37051e-09	up
2,4-Dinitrophenol	2,4-Dinitrophenol	C02496		C6H4N2O5	184.012	Benzenoids	Phenols	Other phenols	4.22243e+06	3.4771e+06	3.46961e+06	2.56293e+06	4.10582e+06	2.92133e+06	3.00786e+06	5.81884e+06	4.10871e+06	4.29766e+06	4.47895e+06	7.90168e+06	7.12718e+06	5.43159e+06	7.01638e+06	0.00165296	-0.7	0.00031621	0.616903	2.78174	down
2,4,6-Octatriynoic acid	2,4,6-Octatriynoic acid		HMDB0030967	C8H4O2	132.0211	Fatty Acyls	Fatty acids	Unsaturated FA	4.17058e+06	7.4428e+06	4.75872e+06	3.34596e+06	9.50278e+06	1.51544e+06	4.14705e+06	2.99171e+06	2.6937e+06	3.13e+06	2.96032e+06	3.5628e+06	3.16601e+06	4.21117e+06	3.09017e+06	1	0.51	0.45965	1.42248	8.37051e-09	up
2,5-Diketopiperazine	Cyclo(Gly-Gly)			C4H6N2O2	114.0429	Organic acids	Amino acids and peptides	Cyclic dipeptides	8.35745e+07	9.01261e+07	4.99435e+07	8.9296e+07	9.58689e+07	1.4302e+08	1.60935e+08	4.64632e+07	6.31465e+07	3.20047e+07	1.6062e+07	2.60541e+07	2.80337e+07	4.89331e+07	1.36257e+07	0.00497325	1.84	0.000281355	3.57143	2.30336	up
2,5-Dimethylpyrazine	2,5-Dimethylpyrazine		HMDB0035289	C6H8N2	108.0687	Organoheterocyclic compounds	Diazines	Pyrazines	3.52246e+06	1.87005e+06	3.09816e+06	7.06715e+06	3.26084e+06	2.96531e+06	4.72164e+06	3.82189e+06	1.84318e+06	2.7303e+06	2.67105e+06	1.23212e+06	1.99705e+06	1.61233e+06	2.96264e+06	1	0.25	0.617398	1.19048	8.37051e-09	up
2,5-Furandicarboxylic acid	2,5-Furandicarboxylic acid		HMDB0004812	C6H4O5	156.0059	Organoheterocyclic compounds	Furoic acids	Furoic acid derivatives	1.37893e+07	2.99642e+07	1.53092e+07	2.22081e+07	2.58388e+07	4.05405e+07	1.8308e+07	3.35258e+06	4.18554e+06	2.88443e+06	3.86041e+06	3.87319e+06	1.90108e+06	2.3162e+06	2.73566e+06	0.0557016	2.98667	0.0087977	7.02576	1.25413	up
2[5H]-furanone	4-Hydroxy-2-butenoic acid gamma-lactone			C4H4O2	84.0211	Organoheterocyclic compounds	Dihydrofurans	Furanones	1.68754e+08	1.23806e+08	4.93402e+07	4.27661e+07	2.24645e+08	4.3863e+07	8.7793e+07	3.33592e+07	7.33992e+07	1.27632e+08	1.17377e+08	2.31629e+08	1.3039e+08	1.59286e+08	1.16305e+08	0.744486	-0.3	0.477807	0.716589	0.128143	down
2796	Clofibrate			C12H15ClO3	242.071	Benzenoids	Phenoxyacetic acids	Phenoxyacetic acids	2.75716e+06	3.71664e+06	2.21204e+07	2.82132e+06	4.33784e+06	3.54352e+06	3.98904e+06	1.86363e+06	1.74513e+06	1.71653e+06	1.67814e+06	3.94716e+06	1.84895e+06	4.20655e+06	1.45934e+06	0.370214	1.14	0.100961	2.20751	0.431547	up
2S-Amino-tridecanoic acid	2S-Aminotridecanoic acid			C13H27NO2	229.2042	Fatty Acyls	Fatty acids	Amino FA	960633	710366	1.58897e+06	1.13256e+06	906275	842431	834262	20492.8	20737.3	533972	841414	534895	755149	692555	788214	1	0.34	0.504376	1.26263	8.37051e-09	up
3-(3,4-dihydroxyphenyl)propanoic acid	3,4-Dihydroxyhydrocinnamic acid			C9H10O4	182.0579	Organic acids	Phenylpropanoids	Cinnamic acids	8.33292e+07	9.48498e+07	2.11041e+08	8.23942e+07	1.22977e+08	1.13767e+08	1.32625e+08	1.41349e+08	1.23298e+08	2.0269e+08	9.7079e+07	1.29652e+08	2.10403e+08	1.44896e+08	1.14708e+08	0.712346	0.876667	0.400319	1.60858	0.147309	up
3-(4-hydroxy-3-methoxyphenyl)propanoic acid	Dihydroferulic acid			C10H12O4	196.0736	Organic acids	Phenylpropanoids	Cinnamic acids	367852	502624	372172	261192	783510	353356	425705	63920.7	140577	51575.1	41912	269153	110521	511539	50881.3	0.617695	1.535	0.472809	2.58732	0.209226	up
3-(4-Hydroxyphenyl)propionic acid	Desaminotyrosine			C9H10O3	166.063	Organic acids	Phenylpropanoids	Cinnamic acids	94929.8	162979	153888	132173	148224	315905	529483	229460	205923	310862	283289	350021	604163	651215	1.04765e+06	0.0598139	-1.1	0.023111	0.465766	1.2232	down
3-[(1R,2R,3R,5R)-3,5-Dihydroxy-2-(3-oxooctyl)cyclopentyl]propanoic acid	13,14-Dihydro-15-keto-tetranor-PGF1beta			C16H28O5	300.1937	Fatty Acyls	Eicosanoids	Prostaglandins	846365	401375	463940	620680	1.04209e+06	1.34323e+06	761033	757230	173926	120922	564016	868575	1.39194e+06	1.02234e+06	1.62461e+06	0.103662	-0.35	0.0464866	0.430108	0.984379	down
3-[3-Methoxy-4-(sulfooxy)phenyl]propanoic acid	Dihydroferulic acid 4-sulfate			C10H12O7S	276.0304	Organic acids	Phenylpropanoids	Cinnamic acids	560015	561229	4.54192e+06	883155	707998	937820	3.08249e+06	350583	113104	157984	111512	302438	481301	457808	191761	0.0141024	2.255	0.00426333	4.46429	1.85071	up
3-Amino-4,7-dihydroxy-8-methylcoumarin	3-Amino-4,7-dihydroxy-8-methylcoumarin			C10H9NO4	207.0532	Polyketides	Flavonoids	Coumarins	921276	4.56112e+06	2.58002e+06	1.6776e+06	4.75504e+06	6.79871e+06	3.18547e+06	27775.5	27375.4	25991	24430	85521.5	31157.4	86870.8	25526.4	7.64723e-05	7.14	1.06662e-06	142.857	4.1165	up
3-Aminophenol	3-Aminophenol	C05058		C6H7NO	109.0528	Benzenoids	Anilines	Anilines	1.19548e+08	3.91756e+07	3.90904e+07	1.92975e+07	1.81566e+08	1.25957e+07	3.33427e+07	1.69262e+07	1.41453e+07	1.66292e+07	1.67161e+07	2.26023e+07	1.74523e+07	3.04318e+07	1.44824e+07	0.789747	0.875	0.329273	1.8315	0.102512	up
3-Chlorotyrosine	3-Chlorotyrosine		HMDB0001885	C9H10ClNO3	215.0349	Organic acids	Amino acids and peptides	Amino acids	208317	204573	1.0569e+06	197618	204368	818077	1.07289e+06	566102	114789	267118	120606	86806.5	67351.7	64842.2	137125	0.109427	0.82	0.0481054	1.76991	0.960875	up
3-Hydroxy-3-methylglutaric acid	3-Hydroxymethylglutaric acid			C6H10O5	162.0528	Fatty Acyls	Fatty acids	Dicarboxylic acids	6.10754e+07	6.76866e+07	9.91067e+07	1.22119e+08	1.58403e+08	1.06937e+08	1.32841e+08	1.24321e+08	1.11992e+08	5.86869e+07	1.17217e+08	1.30102e+08	6.17133e+07	3.3009e+08	5.16883e+07	0.992345	-0.105	0.921806	0.926355	0.00333715	down
3-hydroxy-3-methyloxindole	3-Methyldioxyindole			C9H9NO2	163.0633	Alkaloids	Tryptophan alkaloids	Indolines	3.06767e+06	5.40617e+06	3.9107e+06	2.46032e+06	7.11158e+06	668534	2.53687e+06	2.07499e+06	2.19496e+06	2.11906e+06	2.27818e+06	3.04982e+06	2.84868e+06	2.7188e+06	2.11692e+06	1	0.5	0.861399	1.41443	8.37051e-09	up
3-Hydroxybutyric acid	3-Hydroxybutyric acid			C4H8O3	104.0473	Fatty Acyls	Fatty acids	Hydroxy FA	8.30745e+08	8.35681e+08	9.04645e+08	8.46576e+08	1.0428e+09	7.41443e+08	1.04429e+09	4.52211e+08	5.0963e+08	3.1431e+08	4.37659e+08	3.62827e+08	2.43222e+08	5.20101e+08	2.47148e+08	0.0132828	1.245	0.00429241	2.24719	1.87671	up
3-Hydroxydodecanedioic acid	3-Hydroxy-dodecanedioic acid		HMDB0000413	C12H22O5	246.1467	Fatty Acyls	Fatty acids	Dicarboxylic acids	496628	277402	307367	843299	542926	338489	750289	558102	211264	63203	866340	986651	6.14494e+06	4.16283e+06	757615	0.780186	-0.71	0.596747	0.611621	0.107802	down
3-Hydroxypyridine	3-Hydroxypyridine			C5H5NO	95.0371	Alkaloids	Pyridine alkaloids	Nicotinic acid alkaloids	2.7546e+07	2.60861e+07	2.06525e+07	1.89985e+07	2.74693e+07	2.43913e+07	1.84704e+07	6.19144e+06	3.0483e+07	6.00798e+06	5.35446e+06	1.20017e+07	9.01408e+06	1.69571e+07	1.34404e+08	1	0.41	0.9794	1.32802	8.37051e-09	up
3-Hydroxysebacic acid	3-Hydroxysebacic acid		HMDB0000350	C10H18O5	218.1154	Fatty Acyls	Fatty acids	Hydroxy FA	130997	1.90218e+06	87588.1	88012.5	453590	95860.3	212765	21078.2	20066.8	17892.1	16521.6	52039.7	79878.3	1.90775e+06	68946.8	1	1.57	0.609684	2.96736	8.37051e-09	up
3-Hydroxytetradecanedioic acid	3-Hydroxy-tetradecanedioic acid		HMDB0000394	C14H26O5	274.178	Fatty Acyls	Fatty acids	Dicarboxylic acids	1.44886e+06	1.21305e+06	1.12968e+06	2.43354e+06	719703	1.92335e+06	1.66866e+07	780618	544783	570598	535806	499824	3.24338e+06	5.72599e+06	855894	0.666299	0.753333	0.511416	1.39179	0.176331	up
3-Indoxyl sulphate	Indoxyl sulfate			C8H7NO4S	213.01	Alkaloids	Tryptophan alkaloids	Simple indole alkaloids	4.91137e+09	6.21909e+09	3.38454e+09	5.50572e+09	6.38401e+09	3.91274e+09	4.31288e+09	3.47523e+08	6.69594e+08	6.43467e+08	5.5007e+08	3.86568e+08	3.78268e+08	5.1266e+08	6.32671e+08	1.75485e-07	3.04	1.14653e-08	8.15217	6.75576	up
3-Methoxybenzaldehyde	3-Methoxybenzaldehyde		HMDB0031459	C8H8O2	136.0524	Benzenoids	Benzaldehydes	Hydroxybenzaldehydes	1.97919e+07	3.67282e+07	1.79918e+07	4.92959e+06	2.75121e+07	2.36726e+06	9.48509e+06	8.2089e+06	7.28241e+06	7.06762e+06	6.98763e+06	1.44866e+07	8.34315e+06	2.62598e+07	7.82317e+06	1	0.81	0.953821	1.75747	8.37051e-09	up
3-Methoxytyramine	3-Methoxytyramine	C05587	HMDB0000022	C9H13NO2	167.0946	Alkaloids	Tyrosine alkaloids	Phenylethylamines	2.77154e+06	8.22516e+06	1.10849e+07	3.153e+06	9.37125e+06	810443	3.12653e+06	2.49198e+06	2.4993e+06	2.51537e+06	2.31884e+06	5.15711e+06	2.22059e+06	4.69251e+06	1.97946e+06	1	1.18	0.693901	2.26244	8.37051e-09	up
3-Methyladenine	3-Methyladenine	C00913	HMDB0011600	C6H7N5	149.0701	Nucleic acids	Purines	Aminopurines	462008	969671	1.30083e+06	354582	939607	173635	275463	254377	244774	206309	202802	612801	217439	603479	374477	1	0.79	0.782531	1.72712	8.37051e-09	up
3-Methyladipic acid	3-Methyladipic acid		HMDB0000555	C7H12O4	160.0736	Fatty Acyls	Fatty acids	Dicarboxylic acids	3.92519e+07	1.75172e+07	4.70536e+06	2.3001e+07	9.11479e+06	8.30863e+07	1.33473e+08	2.14194e+08	1.13422e+07	1.28041e+07	7.9319e+07	1.85495e+08	2.77375e+08	2.4681e+08	3.34748e+08	0.160475	-3.12	0.0765304	0.115088	0.794592	down
3-Methylcrotonylglycine	3-Methylcrotonylglycine			C7H11NO3	157.0739	Organic acids	Amino acids and peptides	Amino acids	4.58306e+06	2.07113e+07	5.38569e+06	4.99495e+06	8.8533e+06	3.03363e+06	6.68637e+06	2.04333e+06	2.27785e+06	2.09853e+06	2.14599e+06	6.75878e+06	2.18361e+06	9.21927e+06	1.91461e+06	0.828328	1.41	0.330011	2.65252	0.0817976	up
3-Methylhippuric Acid	3-Methylhippuric acid			C10H11NO3	193.0739	Benzenoids	Benzamides	Hippuric acids	1.96135e+06	3.15359e+06	155195	2.53376e+06	1.76145e+06	328133	526702	24036.7	24219.8	22747.9	24019.3	23063	25992.9	25133.6	24809.2	1.16825e-05	6.19	1.11427e-06	71.4286	4.93246	up
3-Methylsuberic acid	3-Methylsuberic acid		HMDB0059783	C9H16O4	188.1049	Fatty Acyls	Fatty acids	Dicarboxylic acids	160303	758690	1.22497e+06	113698	498561	730142	1.72841e+06	227946	306028	281251	629583	1.83132e+06	7.33861e+06	4.4468e+06	5.34751e+06	0.516408	-0.75	0.341295	0.593472	0.287007	down
3-Methylxanthine	3-Methylxanthine	C16357	HMDB0001886	C6H6N4O2	166.0491	Nucleic acids	Purines	Xanthines	4.99602e+07	5.71967e+07	5.14068e+07	6.83674e+07	8.98051e+07	8.61871e+07	8.17815e+07	167577	162618	68135.1	348373	967836	92653.4	135670	388066	0.000253704	8.35	7.27756e-06	200	3.59567	up
3-O-methylgallic acid	3,4-Dihydroxy-5-methoxybenzoic acid			C8H8O5	184.0372	Benzenoids	Benzenes	Hydroxybenzoic acids	161468	1.18674e+06	1.14499e+06	922799	1.31428e+06	1.87134e+06	2.44378e+06	91488.7	75809.8	74482.6	78488.4	86205.5	103626	245668	1.7155e+06	0.00805272	3.74	0.00207138	13.3333	2.09406	up
3-oxopalmitic acid	3-Ketopalmitic acid			C16H30O3	270.2195	Fatty Acyls	Fatty acids	Oxo FA	233282	335514	296500	128212	217267	427099	469554	2.27219e+06	365323	1.16121e+06	1.52251e+06	3.01911e+06	3.76785e+06	1.15816e+06	1.95045e+06	0.000250036	-2.55	3.54685e-05	0.170736	3.602	down
3-Oxotetradecanoic acid	3-Oxotetradecanoic acid		HMDB0010730	C14H26O3	242.1882	Fatty Acyls	Fatty acids	Oxo FA	2.60393e+06	1.45107e+06	1.00737e+06	1.8549e+06	1.78679e+06	1.30937e+06	815071	3.1115e+06	565125	886972	2.67651e+06	2.74189e+06	2.80675e+06	1.83754e+06	2.95479e+06	0.41217	-1.29333	0.339301	0.320684	0.384924	down
3-tert-Butyladipic acid	Sebacic acid			C10H18O4	202.1205	Fatty Acyls	Fatty acids	Dicarboxylic acids	9.62596e+06	7.14616e+06	1.13053e+07	3.15271e+07	7.54275e+06	1.41785e+07	1.58987e+07	1.61571e+07	2.32873e+06	2.93937e+06	5.17729e+06	6.09093e+06	4.55163e+07	2.59468e+07	3.58894e+07	0.697791	0.0766667	0.587782	0.676285	0.156275	up
3-Ureidopropionic acid	Ureidopropionic acid			C4H8N2O3	132.0535	Organic nitrogen compounds	Organonitrogen compounds	Ureas	4.16343e+07	6.81682e+07	2.40362e+07	4.43937e+07	7.1109e+07	1.37725e+08	8.74569e+07	1.91104e+07	2.71039e+07	1.10769e+07	4.08998e+06	7.50087e+06	9.29884e+06	2.80349e+07	3.59013e+06	0.00446551	3.11	0.000237608	8.62069	2.35013	up
3,4-Dihydroxybenzenesulfonic acid	3,4-Dihydroxybenzenesulfonic acid			C6H6O5S	189.9936	Benzenoids	Benzenes	Benzenesulfonyl compounds	1.97134e+08	5.93944e+08	1.34724e+09	2.90461e+08	7.88751e+08	8.86791e+08	1.07346e+09	1.06266e+08	1.76223e+08	9.98757e+07	1.05784e+08	1.00738e+08	8.12683e+07	1.198e+08	1.40391e+08	0.00239999	2.86	0.000510017	7.1599	2.61979	up
3,4-Dihydroxyphenylglycol O-sulfate	3,4-Dihydroxyphenylglycol O-sulfate			C8H10O7S	250.0147	Organic acids	Organic sulfuric acids	Arylsulfates	3.20283e+06	1.3634e+06	5.58009e+06	6.02043e+06	2.36074e+06	2.63457e+06	2.77337e+06	228822	211073	72071.5	134396	128281	75794.5	300462	78976.2	2.35161e-08	4.4	9.34034e-10	21.2766	7.62864	up
3,7-Dimethyluric acid	3,7-Dimethyluric acid	C16360	HMDB0001982	C7H8N4O3	196.0596	Nucleic acids	Purines	Xanthines	1.99718e+07	1.5425e+07	1.37708e+07	2.98741e+07	2.54385e+07	2.24573e+07	1.10355e+07	88627	104180	89523.9	98717.6	95156.4	89979.2	112139	89855.1	3.86675e-05	7.3975	3.53161e-06	125	4.41265	up
4-Acetamidobenzoic acid	4-Acetamidobenzoic acid			C9H9NO3	179.0582	Benzenoids	Benzenes	Acylaminobenzoic acids	1.64067e+08	1.30043e+08	5.42232e+08	1.40358e+08	7.69928e+07	3.73716e+08	5.19763e+08	2.58033e+08	1.40618e+08	1.15842e+08	1.178e+08	9.25484e+07	5.31636e+07	1.20064e+08	1.11347e+08	0.364516	0.49	0.218848	1.40449	0.438283	up
4-Acetamidobutanoic acid	4-Acetamidobutanoic acid			C6H11NO3	145.0739	Organic acids	Amino acids and peptides	Amino acids	80021	4.02976e+06	3.77682e+06	2.14661e+06	4.58253e+06	2.97443e+06	3.43212e+06	6.77759e+07	2.30209e+06	1.94028e+06	2.12836e+06	3.31508e+06	7.41116e+06	6.76596e+06	1.40401e+07	0.304471	-0.55	0.17399	0.680735	0.516455	down
4-Coumaric acid	cis-p-Coumaric acid			C9H8O3	164.0473	Organic acids	Phenylpropanoids	Cinnamic acids	1.67503e+07	1.56193e+07	6.26694e+07	1.1511e+07	4.13056e+06	2.06806e+07	6.50012e+07	1.80526e+06	9.5146e+06	8.08226e+06	2.26785e+06	3.14349e+06	6.44159e+06	8.59862e+06	6.81429e+06	0.0586268	1.34	0.0225098	2.52525	1.2319	up
4-Dodecylbenzenesulfonic acid	4-Dodecylbenzenesulfonic acid			C18H30O3S	326.1916	Benzenoids	Benzenes	Benzenesulfonic acids	6.2064e+07	3.57002e+07	1.69255e+07	4.12835e+07	4.79604e+07	5.93269e+06	1.14025e+07	2.1895e+08	2.76299e+07	1.72142e+07	9.03923e+06	1.44608e+07	4.90888e+07	1.60177e+07	5.16908e+07	1	0.67	0.909897	1.59236	9.5859e-10	up
4-Guanidinobutyric acid	4-Guanidinobutanoic acid			C5H11N3O2	145.0851	Organic nitrogen compounds	Guanidines	Guanidines	7.7681e+06	1.39128e+07	1.98519e+07	1.02566e+07	1.78292e+07	2.23982e+07	2.63994e+07	4.62165e+06	7.05621e+06	6.85497e+06	2.89245e+06	6.0574e+06	7.97864e+06	8.76614e+06	3.76206e+06	0.065074	1.46	0.00932036	2.74725	1.18659	up
4-Heptyloxyphenol	4-Heptyloxyphenol	C14236		C13H20O2	208.1463	Benzenoids	Phenols	Other phenols	7483.87	11404.5	24340.3	6007.85	29521.2	389502	6651.05	6223.8	26080.8	19311.5	15039.3	8989.07	21035.8	125868	6543.48	1	-0.11	0.993914	0.925069	8.37051e-09	down
4-Hydroxy-3-(sulfooxy)benzoic acid	Protocatechuic acid 3-sulfate		HMDB0124993	C7H6O7S	233.9834	Benzenoids	Benzenes	Hydroxybenzoic acids	2.22379e+07	3.00366e+07	2.01248e+07	3.04795e+07	2.24378e+07	2.4403e+07	1.53085e+07	212444	229103	214302	236156	239757	221548	236642	229280	9.72996e-12	6.61	6.57252e-14	100	11.0119	up
4-Hydroxy-5-methyl-3-furanone	Norfuraneol		HMDB0031859	C5H6O3	114.0317	Organoheterocyclic compounds	Dihydrofurans	Furanones	2.07212e+07	4.2576e+07	2.48595e+07	1.51024e+07	7.85442e+07	2.56477e+06	3.39561e+07	1.28157e+07	8.92565e+06	8.8224e+06	8.7366e+06	1.65933e+07	9.52242e+06	1.98803e+07	9.63408e+06	1	1.61	0.480849	3.04878	8.37051e-09	up
4-Hydroxybenzaldehyde	4-Hydroxybenzaldehyde			C7H6O2	122.0368	Benzenoids	Benzaldehydes	Hydroxybenzaldehydes	5.96995e+07	6.86658e+07	1.43949e+08	5.97231e+07	8.99176e+07	8.02726e+07	9.34219e+07	9.88558e+07	8.54811e+07	1.54144e+08	8.39553e+07	1.06798e+08	1.4479e+08	1.03866e+08	1.28367e+08	0.666991	-0.745	0.396794	0.545852	0.17588	down
4-Hydroxybenzoic acid	4-Hydroxybenzoic acid	C00156	HMDB0000500	C7H6O3	138.0317	Benzenoids	Benzenes	Hydroxybenzoic acids	4.48693e+07	4.2434e+07	1.33159e+08	6.49466e+07	4.20388e+07	8.3115e+07	1.35601e+08	2.53553e+07	5.01127e+06	4.88128e+06	1.16441e+07	9.63687e+06	3.26782e+07	3.24701e+07	741098	0.00413846	2.61	0.000926989	6.09756	2.38316	up
4-Indolecarbaldehyde	Indole-4-carboxaldehyde			C9H7NO	145.0528	Alkaloids	Tryptophan alkaloids	Simple indole alkaloids	3.6185e+07	4.25259e+07	5.16469e+07	3.63359e+07	3.40334e+07	4.15431e+07	3.14831e+07	3.69458e+07	3.13709e+07	2.66678e+07	2.85574e+07	4.575e+07	2.92662e+07	4.06623e+07	2.44516e+07	0.520531	0.275556	0.388406	0.531161	0.283553	up
4-Methoxyaniline	p-Anisidine	C19326	HMDB0029300	C7H9NO	123.0684	Benzenoids	Anilines	Anilines	564915	1.92298e+06	736326	488058	1.12775e+06	180015	571884	433368	404588	462908	307509	800059	409530	864618	348905	1	0.5	0.747733	1.41243	8.37051e-09	up
4-Methyleneglutamine	4-Methylene-glutamine			C6H10N2O3	158.0691	Organic acids	Amino acids and peptides	Amino acids	4.51276e+07	7.01948e+07	6.9535e+07	5.35155e+07	7.77945e+07	8.38204e+07	9.0051e+07	3.1939e+07	3.3802e+07	2.99664e+07	2.30572e+07	3.25876e+07	3.34545e+07	5.10853e+07	3.05187e+07	0.0968163	1.47	0.0165072	2.71003	1.01405	up
4-Methylhippuric acid	p-Methylhippuric acid		HMDB0013292	C10H11NO3	193.0739	Benzenoids	Benzamides	Hippuric acids	2.23433e+06	2.20283e+06	1.88431e+06	2.371e+06	1.83771e+06	1.63214e+06	2.18312e+06	2.86158e+07	514495	634351	3.3314e+06	1.27557e+06	5.72874e+06	7.59491e+06	9.56824e+06	0.723816	-1.05	0.539782	0.481928	0.140372	down
4-Methylphenol	p-Cresol			C7H8O	108.0575	Benzenoids	Phenols	Other phenols	7.84012e+06	3.53346e+06	4.70886e+06	7.44507e+06	3.57631e+06	2.51228e+06	2.99079e+06	676363	656705	1.00757e+06	1.11723e+06	886375	1.48593e+06	1.28079e+06	2.32862e+06	0.502997	2.145	0.497451	3.58423	0.298435	up
4-Nitroaniline	4-Nitroaniline	C02126		C6H6N2O2	138.0429	Benzenoids	Benzenes	Nitrobenzenes	124472	1.3213e+06	849938	4.38099e+06	3.22407e+06	1.51492e+06	1.85602e+06	102133	61289	37423.8	119348	70234.1	34785.3	33983.8	32447.3	3.73687e-05	4.94	4.02867e-06	30.303	4.42749	up
4-Nitrophenol	4-Nitrophenol	C00870	HMDB0001232	C6H5NO3	139.0269	Benzenoids	Phenols	Nitrophenols	1.17799e+06	316386	602435	1.01039e+06	1.03052e+06	830635	493927	9.18927e+06	1.55742e+06	2.48711e+06	1.47836e+07	1.30998e+07	1.12968e+07	6.0982e+06	8.98835e+06	0.500093	-1.505	0.343795	0.150727	0.300949	down
4-Oxoproline	4-Oxo-proline			C5H7NO3	129.0426	Organic acids	Amino acids and peptides	Amino acids	8.74043e+07	1.21049e+08	3.81634e+08	3.00726e+08	2.51154e+08	2.46583e+08	3.3399e+08	2.43992e+08	1.90533e+08	6.32802e+07	2.36254e+08	2.13756e+08	5.50471e+07	2.14421e+08	4.27494e+07	0.715653	1.2	0.573471	1.91755	0.145298	up
4-Phenolsulfonic acid	4-Hydroxybenzenesulfonic acid	C12849		C6H6O4S	173.9987	Benzenoids	Benzenes	Benzenesulfonic acids	1.31628e+10	1.24513e+10	5.76998e+09	1.29504e+10	1.50859e+10	7.6624e+09	1.16285e+10	2.76349e+09	3.62028e+09	2.18198e+09	1.15221e+09	1.54389e+09	1.06349e+09	2.11421e+09	1.33995e+09	4.37886e-07	2.77	2.82774e-08	6.80272	6.35864	up
4-Pyridoxate	4-Pyridoxic acid			C8H9NO4	183.0532	Alkaloids	Pyridine alkaloids	Nicotinic acid alkaloids	101560	179426	240350	124717	531303	63824.9	136058	142381	52126.4	51440.5	39330.1	309038	61828.9	463325	39572.2	0.914741	1.43333	0.698429	2.67857	0.0387016	up
4-vinylphenol sulfate	4-Hydroxystyrene			C8H8O	120.0575	Organic acids	Phenylpropanoids	Cinnamic acids	1.28964e+07	6.29762e+07	1.09234e+08	4.99154e+07	6.23521e+07	1.26334e+08	7.56687e+07	156425	274941	156679	152920	131490	117330	171027	96836.2	0.00200471	6.855	0.000445251	13.986	2.69795	up
5'-S-Methyl-5'-thioadenosine	5'-Methylthioadenosine			C11H15N5O3S	297.0896	Nucleic acids	Purines	Purine ribonucleosides	2.35931e+06	2.96253e+06	2.07273e+06	2.30857e+06	3.1585e+06	2.4702e+06	4.67007e+06	1.09456e+06	812384	805274	919516	2.39515e+06	943152	3.40565e+06	950469	0.659331	1.51	0.224391	2.85714	0.180897	up
5-Aminolevulinic acid	5-Amino-levulinic acid			C5H9NO3	131.0582	Fatty Acyls	Fatty acids	Amino FA	1.15674e+07	2.66901e+07	1.74179e+07	2.03608e+07	2.75313e+07	4.18914e+07	2.44632e+07	1.26672e+07	1.27541e+07	1.08246e+07	7.97305e+06	9.53749e+06	1.51241e+07	3.10481e+07	1.50612e+07	0.12015	1	0.0217084	2.00401	0.920275	up
5-Hexyl-2-oxotetrahydro-3-furancarboxylic acid	5-Hexyltetrahydro-2-oxo-3-furancarboxylic acid			C11H18O4	214.1205	Organoheterocyclic compounds	Lactones	Gamma butyrolactones	9.8127e+06	2.67165e+06	5.94841e+06	9.96197e+06	7.8755e+06	9.76029e+06	6.37092e+06	2.06765e+06	421506	501217	858984	1.67091e+06	3.58046e+06	2.29734e+06	3.10588e+06	0.136368	1.10625	0.0772484	0.374707	0.865286	up
5-Hydroxy-2-furoic acid	5-Hydroxy-2-furoic acid		HMDB0059784	C5H4O4	128.011	Organoheterocyclic compounds	Furoic acids	Furoic acid derivatives	1.61632e+08	2.20662e+08	1.25884e+08	1.64705e+08	2.16763e+08	3.12354e+08	1.51951e+08	2.76355e+07	3.88215e+07	2.74627e+07	3.67003e+07	3.34335e+07	1.80929e+07	1.92859e+07	2.38575e+07	0.00268601	2.51	0.000124064	5.71429	2.57089	up
5-hydroxy-4-methoxy-5,6-dihydro-2H-pyran-2-one	5-Hydroxy-4-methoxy-5,6-dihydro-2H-pyran-2-one			C6H8O4	144.0423	Organoheterocyclic compounds	Pyranones	Pyranones	1.02766e+09	1.44133e+09	1.68401e+09	1.029e+09	2.25754e+09	1.32934e+09	1.15032e+09	7.92532e+08	9.24509e+08	1.16093e+09	9.45176e+08	8.43651e+08	5.01315e+08	2.71729e+09	5.14573e+08	0.9528	0.295	0.616357	1.21951	0.020998	up
5-Hydroxy-DL-tryptophan	5-Hydroxy-DL-tryptophan			C11H12N2O3	220.0848	Alkaloids	Tryptophan alkaloids	Tryptamines	2.47892e+06	4.58112e+06	4.94444e+06	2.51705e+06	3.32391e+06	7.00739e+06	3.02774e+06	5.3426e+06	1.75594e+06	1.64342e+06	1.4655e+06	7.03116e+06	934241	3.29869e+06	1.03977e+06	0.744608	1.17	0.272776	2.25225	0.128072	up
5-Hydroxyindole-3-acetic acid	5-Hydroxyindoleacetic acid			C10H9NO3	191.0582	Alkaloids	Tryptophan alkaloids	Indoleacetic acids	1.04815e+07	2.5917e+07	1.22451e+07	1.03525e+07	2.41944e+07	4.06714e+07	3.11918e+07	3.71635e+06	4.25604e+06	2.15384e+06	2.66898e+06	9.31989e+06	1.92526e+06	4.89947e+06	2.49739e+06	0.144897	3.20571	0.0359348	6.20567	0.83894	up
5-Hydroxyindolepyruvate	5-Hydroxyindolepyruvic acid			C11H9NO4	219.0532	Alkaloids	Tryptophan alkaloids	Indolecarboxylic acids	52033.1	81016.6	38748.9	58540.9	50293	155466	21732.5	2.06859e+06	1.09779e+06	446920	923095	91792.7	1.50622e+06	146440	1.00814e+06	0.226279	-3.04	0.05071	0.121758	0.645355	down
5-Methylcytosine	5-Methylcytosine	C02376	HMDB0002894	C5H7N3O	125.0589	Nucleic acids	Pyrimidines	Pyrimidones	5.23607e+06	4.27345e+06	3.51977e+06	4.5894e+06	4.40362e+06	6.51304e+06	2.29173e+06	2.04412e+06	2.36568e+06	2.44645e+06	933460	3.99893e+06	1.55879e+06	3.8204e+06	2.20282e+06	0.449074	0.83	0.130786	1.77305	0.347682	up
5-methylthioribose	5-Methylthioribose			C6H12O4S	180.0456	Carbohydrates	Monosaccharides	Hexoses	1.22885e+06	2.11706e+06	1.61245e+06	1.94623e+06	4.49701e+06	2.89051e+06	1.65408e+06	218770	321816	314044	244569	321221	160707	3.04907e+06	336595	0.116565	2.66	0.0208052	6.32911	0.933432	up
5-Oxohexanoic acid	5-Ketocaproic acid			C6H10O3	130.063	Fatty Acyls	Fatty acids	Oxo FA	3.80159e+07	5.88344e+07	4.38401e+07	7.51013e+06	5.17429e+07	794373	2.67537e+07	2.28942e+07	5.14421e+06	1.92871e+07	8.71401e+06	3.5151e+07	2.1238e+07	1.29171e+07	1.97651e+07	1	0.87	0.999805	1.8315	8.37051e-09	up
5-Sulfosalicylic acid	5-Sulfosalicylic acid			C7H6O6S	217.988	Benzenoids	Benzenes	Benzenesulfonyl compounds	2.22484e+06	2.34537e+06	6.60991e+06	5.67794e+06	5.90843e+06	2.28114e+06	6.68326e+06	321990	161677	151400	150058	189887	149827	277019	285209	6.56595e-06	3.95	6.25136e-07	12.987	5.1827	up
5alpha-cholest-7-en-3beta-ol	Lathosterol			C27H46O	386.3549	Sterol Lipids	Sterols	Cholesterols	2.3037e+07	1.72529e+06	886693	1.45979e+07	1.16357e+06	1.06106e+06	1.52171e+07	1.53833e+07	1.42701e+07	1.65366e+07	2.05694e+07	508389	1.87299e+07	658891	5.48952e+06	1	-0.866667	0.968753	0.515996	8.37051e-09	down
6-Aminocaproic acid	6-Aminocaproic acid	C02378	HMDB0001901	C6H13NO2	131.0946	Fatty Acyls	Fatty acids	Amino FA	1.3403e+07	2.83755e+07	2.40515e+07	2.13261e+07	2.73214e+07	5.77672e+07	4.80807e+07	8.89839e+06	9.99216e+06	1.03866e+07	9.26559e+06	7.84453e+06	1.17668e+07	1.71404e+07	1.23476e+07	0.0492465	1.42	0.00640597	2.68097	1.30762	up
6-Hydroxycaproic acid	6-Hydroxycaproic acid			C6H12O3	132.0786	Fatty Acyls	Fatty acids	Hydroxy FA	2.80112e+08	1.98575e+08	1.90309e+08	2.50619e+08	2.55534e+08	1.69144e+08	1.92706e+08	7.47343e+07	8.65612e+07	4.63274e+07	5.52504e+07	8.91769e+07	5.17829e+07	6.82666e+07	8.92124e+07	0.174452	1.94	0.163236	2.58509	0.758325	up
6-Hydroxymelatonin	6-Hydroxymelatonin	C05643	HMDB0004081	C13H16N2O3	248.1161	Alkaloids	Tryptophan alkaloids	3-Alkylindoles	1.01054e+06	1.03086e+06	424823	1.30117e+06	1.25763e+06	2.43296e+06	1.21014e+06	21159.5	20636.4	18716.7	20443.1	29328.9	21025.1	37210.5	19693	6.67444e-05	5.9	8.90812e-07	58.8235	4.17559	up
6-hydroxypseudooxynicotine	6-Hydroxypseudooxynicotine			C10H14N2O2	194.1055	Alkaloids	Pyridine alkaloids	Nicotinic acid alkaloids	1.25111e+06	1.86234e+06	1.62824e+06	1.32434e+06	1.27188e+06	2.46481e+06	1.92794e+06	181311	169938	693745	149915	4.24449e+06	726828	1.45927e+06	448802	0.317819	1.96	0.082367	3.89105	0.497821	up
6-Methylnicotinamide	6-Methylnicotinamide		HMDB0013704	C7H8N2O	136.0637	Alkaloids	Pyridine alkaloids	Nicotinic acid alkaloids	6.18097e+06	3.82992e+06	6.91666e+06	5.37111e+06	9.71577e+06	2.21696e+06	4.22536e+06	1.20079e+06	360781	980058	5.70681e+06	7.11896e+06	8.0202e+06	3.78763e+06	2.07273e+07	1	0.34	0.556048	1.26743	8.37051e-09	up
6-Methylquinoline	6-Methylquinoline		HMDB0033115	C10H9N	143.0735	Alkaloids	Anthranilic acid alkaloids	Quinazoline alkaloids	5.58193e+07	7.34258e+07	9.80667e+07	6.06857e+07	5.35806e+07	8.75529e+07	4.87442e+07	5.56012e+07	6.44021e+07	5.15867e+07	6.46256e+07	7.12731e+07	5.15566e+07	8.67596e+07	5.2679e+07	1	0.06	0.925775	1.04167	8.37051e-09	up
7-Methylguanine	7-Methylguanine	C02242	HMDB0000897	C6H7N5O	165.0651	Nucleic acids	Purines	Hypoxanthines	9.75699e+06	1.39286e+07	1.1395e+07	1.51651e+07	9.81079e+06	2.70387e+07	1.29475e+07	5.76174e+06	4.57803e+06	2.30046e+06	3.50022e+06	3.47584e+06	1.62226e+06	3.99833e+06	4.44591e+06	0.0658811	1.75	0.00947533	3.3557	1.18124	up
7-Methylxanthine	7-Methylxanthine	C16353	HMDB0001991	C6H6N4O2	166.0491	Nucleic acids	Purines	Xanthines	8.99514e+07	1.12099e+08	1.17246e+08	1.21782e+08	1.45904e+08	2.3574e+08	2.11592e+08	822497	734293	139590	647716	1.78778e+06	700279	674045	790933	5.7058e-05	7.51	6.43906e-07	200	4.24368	up
7,8-dihydro-8-oxoguanine	8-Hydroxyguanine			C5H5N5O2	167.0443	Nucleic acids	Purines	Hypoxanthines	70784.3	422739	9.06561e+06	93881.2	99336.5	1.73283e+06	7.04857e+07	88795	68590.6	115765	54095.2	72684.8	131257	72013.8	70474.9	0.435875	3.9	0.125727	14.9254	0.360638	up
7,8-Dihydrobiopterin	7,8-Dihydrobiopterin			C9H13N5O3	239.1018	Organoheterocyclic compounds	Pterins	Biopterins	3.44879e+06	5.87627e+06	225953	3.79522e+06	5.40559e+06	8.54685e+06	9.44093e+06	1.64372e+06	427408	963298	334044	383335	819293	1.47714e+06	1.00976e+06	0.0749728	2.55	0.0115297	5.84795	1.1251	up
8-[(Aminomethyl)sulfanyl]-6-sulfanyloctanoic acid	8-[(aminomethyl)sulfanyl]-6-sulfanyloctanoic acid		HMDB0013639	C9H19NO2S2	237.0857	Fatty Acyls	Fatty acids	Thia FA	1.09862e+06	1.6699e+06	3.56722e+06	1.28542e+06	1.36284e+06	1.68195e+06	1.2761e+06	1.06455e+06	270385	302242	123619	591470	977671	1.01886e+06	481357	0.00223481	1.75	9.79399e-05	3.3557	2.65076	up
8-hydroxy-deoxyguanosine	8-Hydroxy-deoxyguanosine			C10H13N5O5	283.0917	Nucleic acids	Purines	Purine deoxyribonucleosides	9.18065e+06	1.31975e+07	7.62819e+06	1.95772e+06	5.90012e+06	4.153e+06	3.29805e+06	21866.2	24624.5	22210.5	210812	37444.1	21101.9	47114	20075.2	0.000866732	7.07	3.02147e-05	142.857	3.06212	up
8-Hydroxyquinoline	Quinolin-8-ol	C19434		C9H7NO	145.0528	Organoheterocyclic compounds	Hydroxyquinolines	Hydroxyquinolines	2.07845e+07	5.82722e+07	3.40917e+07	2.85574e+07	6.00643e+07	8.16535e+07	7.32467e+07	7.49717e+06	8.02254e+06	6.72876e+06	7.56075e+06	1.24629e+07	7.04719e+06	1.10374e+07	7.65695e+06	0.211177	2.52333	0.0604331	3.30396	0.675354	up
9-Decenoylcarnitine	CAR 10:1(9)		HMDB0013205	C17H31NO4	313.2253	Fatty Acyls	Fatty esters	Acyl carnitines	254299	1.4437e+07	279739	390130	5.45667e+06	926281	850977	3.40537e+06	261669	55122.5	64258.7	385206	4.51746e+06	1.01044e+07	6.05436e+06	0.388987	-1.04667	0.333153	0.0224898	0.410065	down
9-Methyluric acid	9-Methyluric acid		HMDB0001973	C6H6N4O3	182.044	Nucleic acids	Purines	Xanthines	2.24434e+07	2.86871e+07	1.6929e+07	4.04461e+07	3.95176e+07	3.762e+07	1.82899e+07	114665	125321	44319	78418.1	96157.9	45152.6	78944.5	45923.6	0.00370171	6.80167	0.0011439	25.8621	2.4316	up
9-Oxononanoic acid	9-Oxo-nonanoic acid	C16322	HMDB0094711	C9H16O3	172.1099	Fatty Acyls	Fatty acids	Oxo FA	1.75301e+06	3.49367e+06	3.00151e+06	4.60447e+06	4.20114e+06	3.76327e+06	3.80696e+06	3.105e+07	2.10725e+06	3.53079e+06	1.81514e+06	1.3644e+07	1.33442e+06	1.44404e+07	1.21362e+07	0.523993	-0.548	0.386486	0.414079	0.280674	down
Acamprosate	Acamprosate		HMDB0014797	C5H11NO4S	181.0409	Organic acids	Organosulfonic acids	Organosulfonic acids	225765	1.64615e+06	2.79778e+06	1.26778e+06	2.21395e+06	2.15613e+06	3.18914e+06	296951	534640	97576.4	841605	1.33653e+06	54417.5	276144	53041.6	0.0157708	2.91	0.00456376	7.5188	1.80215	up
Aceglutamide	N-Acetylglutamic acid			C7H11NO5	189.0637	Organic acids	Amino acids and peptides	Amino acids	9.34678e+06	1.10789e+07	1.33605e+07	1.5137e+07	1.1315e+07	2.8323e+07	3.6431e+07	5.26437e+06	8.79213e+06	6.67783e+06	5.22978e+06	3.82913e+06	5.92636e+06	7.56982e+06	4.79439e+06	0.480345	0.99	0.29418	1.83908	0.318446	up
Acetohydroxamic acid	Acetohydroxamic acid	C06808	HMDB0014691	C2H5NO2	75.032	Organic acids	Carboxylic acids	Other carboxylic acids	4.83085e+07	4.96609e+07	5.37065e+07	2.9062e+07	6.36846e+07	1.09407e+07	2.02571e+07	9.16892e+06	1.14053e+07	1.02363e+07	1.12603e+07	6.26106e+07	1.02537e+07	5.91517e+07	1.06151e+07	1	1.54667	0.746452	2.88462	8.37051e-09	up
Acetophenone	Acetophenone	C07113	HMDB0033910	C8H8O	120.0575	Organic oxygen compounds	Acetophenones	Acetophenones	1.13636e+07	1.33022e+07	2.08403e+07	8.86125e+06	3.21313e+07	7.39584e+06	1.37628e+07	1.25684e+07	9.78568e+06	1.68024e+07	9.2247e+06	1.71107e+07	1.72163e+07	4.03968e+07	1.02071e+07	1	-0.3	0.965512	0.810373	8.37051e-09	down
Aceturic acid	N-Acetylglycine			C4H7NO3	117.0426	Organic acids	Amino acids and peptides	Amino acids	8.6015e+06	2.1049e+07	6.16457e+06	6.6476e+06	1.39812e+07	2.03105e+07	7.49184e+06	2.10441e+06	3.08242e+06	2.07383e+06	2.2515e+06	4.45307e+06	2.5957e+06	1.51848e+07	3.04289e+06	0.236177	1.8	0.0537278	3.48432	0.626763	up
Acetyl-L-carnitine	CAR 2:0	C02571	HMDB0000201	C9H17NO4	203.1158	Fatty Acyls	Fatty esters	Acyl carnitines	1.0493e+09	1.11217e+09	1.60676e+09	1.0284e+09	1.09963e+09	2.0626e+09	1.41916e+09	7.95292e+08	1.03091e+09	7.6363e+08	9.64362e+08	8.84401e+08	6.68901e+08	5.4743e+08	4.75341e+08	0.0126376	0.73	0.00101594	1.65837	1.89833	up
Acetyl-L-methionine	N-Acetylmethionine			C7H13NO3S	191.0616	Organic acids	Amino acids and peptides	Amino acids	641772	1.97822e+06	1.17983e+06	1.73955e+06	1.12093e+06	2.51399e+06	2.00484e+06	27334.8	28584.4	26327.8	25952.5	200229	442272	543679	165766	0.0132378	4.03	0.00129291	13.6054	1.87818	up
Acetylarginine	N-Acetylarginine			C8H16N4O3	216.1222	Organic acids	Amino acids and peptides	Amino acids	6.26288e+06	1.20285e+07	1.05219e+07	8.32195e+06	5.58203e+06	1.64711e+07	2.7029e+07	2.46462e+06	3.52919e+06	3.64505e+06	1.86954e+06	1.81233e+06	3.20557e+06	2.7075e+06	3.19286e+06	0.0200204	2.06	0.00192227	4.16667	1.69853	up
Acetylcholine	Acetylcholine	C01996	HMDB0000895	C7H16NO2	146.1181	Organic nitrogen compounds	Cholines	Acyl cholines	4.7962e+07	3.53652e+07	6.00276e+07	3.07867e+07	4.56095e+07	9.65893e+07	1.03278e+08	5.62647e+07	4.20026e+07	6.62358e+07	3.0391e+07	3.54352e+07	5.4231e+07	4.30648e+07	3.79538e+07	0.778953	0.48	0.295288	1.39082	0.108489	up
acetylserine	O-Acetylserine			C5H9NO4	147.0532	Organic acids	Amino acids and peptides	Amino acids	3.67006e+06	8.65224e+06	682458	4.33487e+06	8.64409e+06	1.22559e+07	9.85112e+06	1.52958e+06	1.83002e+06	1.3356e+06	1.00722e+06	2.65663e+06	1.25282e+06	3.49622e+06	1.44833e+06	0.319753	2.24	0.0829319	4.71698	0.495186	up
Acipimox	Acipimox			C6H6N2O3	154.0378	Organoheterocyclic compounds	Diazines	Pyrazine carboxylic acids	2.94467e+06	4.11057e+06	2.26715e+06	2.33778e+06	2.8675e+06	4.70993e+06	4.3375e+06	739562	530179	529184	696344	1.06468e+06	606142	842289	1.35614e+06	0.548792	1.395	0.365739	2.14362	0.260592	up
Adenine	Adenine	C00147	HMDB0000034	C5H5N5	135.0545	Nucleic acids	Purines	Aminopurines	9.89485e+06	1.02651e+08	7.0104e+06	4.0091e+06	4.59176e+07	4.01368e+06	5.03953e+07	4.58239e+06	5.50827e+06	3.2381e+06	4.75979e+06	5.82326e+07	2.50971e+06	1.28412e+07	2.3599e+06	1	2.26	0.618218	4.80769	8.37051e-09	up
Adenosine	Adenosine	C00212	HMDB0000050	C10H13N5O4	267.0968	Nucleic acids	Purines	Purine ribonucleosides	2.44108e+06	4.3828e+07	1.73531e+06	1.94602e+06	3.04702e+07	432852	1.72427e+06	3.04356e+06	2.57126e+06	2.37205e+06	2.01221e+06	1.99767e+06	3.46656e+06	2.25719e+06	1.52298e+06	1	-0.235	0.860772	0.847817	8.37051e-09	down
Adenosine 5'-monophosphate	AMP			C10H14N5O7P	347.0631	Nucleic acids	Purines	Purine rNMP	328413	567409	343941	309437	583729	324705	492493	267911	229589	5.58529e+06	1.27453e+07	9.54167e+06	133294	137432	105371	0.826397	1.345	0.476522	2.46305	0.0828114	up
Adipic acid	Adipic acid			C6H10O4	146.0579	Fatty Acyls	Fatty acids	Dicarboxylic acids	3.01511e+07	2.45499e+07	3.601e+07	3.30278e+07	1.47613e+07	3.50873e+07	4.81535e+07	4.7145e+07	7.22202e+06	7.39598e+06	2.00244e+07	5.62423e+07	3.82908e+07	3.97341e+07	7.08681e+07	0.718181	-0.135	0.542983	0.888494	0.143766	down
Adipoyl-L-carnitine	CAR DC6:0			C13H23NO6	289.1525	Fatty Acyls	Fatty esters	Acyl carnitines	7.49755e+06	4.52845e+06	2.51358e+06	8.12678e+06	4.00282e+06	5.9373e+06	4.80498e+06	465679	667445	406609	494845	452352	274852	678728	373450	0.0199481	3.42	0.00537064	10.101	1.7001	up
Adrenic acid	Adrenic acid	C16527	HMDB0002226	C22H36O2	332.2715	Fatty Acyls	Fatty acids	Unsaturated FA	109141	140929	80876.5	117049	94541	168126	156276	232358	139113	343427	255574	248472	282434	209407	109557	0.162749	-1.04	0.0778787	0.486855	0.788481	down
Ala-Tyr	Ala-Tyr			C12H16N2O4	252.111	Organic acids	Amino acids and peptides	Dipeptides	194010	536788	1.55161e+07	350471	237724	215270	264140	138298	131168	21628.7	133433	216388	256561	254362	122468	0.126291	1.23	0.023262	2.34192	0.898629	up
Aldehyde C14	Myristaldehyde			C14H28O	212.214	Fatty Acyls	Fatty aldehydes	Fatty aldehydes	201680	377495	172176	284585	377041	555255	644849	231928	33084.7	29915.6	35133.7	348658	94096.8	125127	212926	0.0218823	1.78	0.00675212	3.43643	1.65991	up
Alfentanil	Alfentanil	C08005	HMDB0014940	C21H32N6O3	416.2536	Benzenoids	Anilides	Anilides	2.26188e+06	346069	60790.2	676426	3.93497e+06	1.5362e+06	691038	33407	43477.4	40291.5	21060.5	33311.3	55866.8	53584.6	144136	0.0493001	3.98	0.00642276	15.625	1.30715	up
Allopurinol	Allopurinol		HMDB0014581	C5H4N4O	136.0385	Nucleic acids	Pyrimidines	Other pyrimidines	1.51154e+08	8.05187e+07	7.74744e+07	2.01239e+08	1.035e+08	2.34701e+07	1.12187e+08	670016	191454	98638.1	4.44385e+06	3.17491e+06	85224.4	204724	64235.2	5.87822e-05	9.03	6.55959e-06	500	4.23075	up
alloxan	Alloxan			C4H2N2O4	142.0015	Nucleic acids	Pyrimidines	Barbituric acid derivatives	7.19405e+06	4.90296e+06	5.01587e+06	7.21673e+06	4.15216e+06	5.71141e+06	5.78326e+06	3.95061e+06	1.03259e+07	4.53525e+06	6.84403e+06	7.98018e+06	3.17757e+06	6.74966e+06	1.04697e+07	0.952309	-0.25	0.812332	0.840336	0.021222	down
Aloin B	Aloin B			C21H22O9	418.1264	Polyketides	Aromatic polyketides	Anthracenes and phenanthrenes	31854.1	282067	98814.8	34364.7	267076	70669.8	98110	307960	21691.9	20416.4	22255.8	699731	33131	585887	470722	1	-0.8	0.960794	0.575374	9.5859e-10	down
alpha-ketoadipic acid	2-Oxoadipic acid			C6H8O5	160.0372	Fatty Acyls	Fatty acids	Dicarboxylic acids	1.94395e+07	2.14083e+07	1.55515e+07	1.90026e+07	1.3589e+07	2.54711e+07	4.01232e+07	2.42244e+06	3.92125e+06	1.09379e+06	3.1348e+06	2.31751e+06	1.25501e+06	5.43249e+06	2.47554e+06	0.000400413	3.305	6.36977e-05	8.13008	3.39749	up
Aminohippuric acid	Aminohippuric acid		HMDB0001867	C9H10N2O3	194.0691	Benzenoids	Benzamides	Hippuric acids	121327	165562	195785	149804	281076	32085.5	105797	67972.6	60802.2	67216.4	108234	274945	71377.7	193336	240737	1	-0.29	0.928789	0.815661	8.37051e-09	down
AMPA	Ampa			C7H10N2O4	186.0641	Organic acids	Amino acids and peptides	Amino acids	412080	298452	2.44507e+06	133342	1.03018e+06	65229.7	1.21055e+06	72037.2	76416	98528.1	60099.4	320177	68383.6	1.20462e+06	296133	0.824914	1.43	0.716882	2.0284	0.0835911	up
Aniline	Aniline	C00292	HMDB0003012	C6H7N	93.0578	Benzenoids	Anilines	Anilines	1.282e+07	1.12744e+07	1.41983e+07	1.35311e+07	9.86967e+06	4.04343e+06	1.31999e+07	8.85055e+06	7.45307e+06	6.55199e+06	6.53575e+06	1.57151e+07	1.33228e+07	1.45969e+07	7.0533e+06	1	0.516	0.88201	1.39392	8.37051e-09	up
Anthranilic acid	2-Aminobenzoic acid	C00108	HMDB0001123	C7H7NO2	137.0477	Benzenoids	Benzenes	Aminobenzoic acids	9.60983e+06	1.92624e+07	2.2563e+07	6.52515e+06	2.00708e+07	2.77734e+06	9.7153e+06	7.27252e+06	6.20478e+06	5.38272e+06	6.15937e+06	8.18984e+06	5.65589e+06	1.02514e+07	5.96883e+06	0.874379	1.22	0.363026	2.33645	0.0583001	up
Arabic acid	Arabinonic acid			C5H10O6	166.0477	Carbohydrates	Monosaccharides	Sugar acids	1.624e+07	2.96852e+07	3.30738e+07	2.79743e+07	2.89209e+07	4.28634e+07	4.04288e+07	1.49835e+08	5.9315e+06	6.88555e+06	1.16629e+07	1.51191e+07	2.06111e+07	2.94923e+07	3.14669e+07	0.676066	0.73	0.490107	1.66113	0.170011	up
Arachidonic acid	Arachidonic acid	C00219	HMDB0001043	C20H32O2	304.2402	Fatty Acyls	Fatty acids	Unsaturated FA	6.89668e+06	1.03507e+07	5.04931e+06	8.56815e+06	9.81368e+06	1.06448e+07	1.00834e+07	1.62775e+07	6.0723e+06	1.29794e+07	1.08719e+07	1.3563e+07	1.4516e+07	8.26187e+06	8.77494e+06	0.669042	-0.28	0.482122	0.823045	0.174547	down
Arachidonoylcarnitine	CAR 20:4		HMDB0006455	C31H54NO4	504.4053	Fatty Acyls	Fatty esters	Acyl carnitines	2.44682e+06	3.01994e+06	1.08853e+06	2.94574e+06	1.37869e+06	2.07539e+06	915514	761527	552793	928704	2.0387e+06	690698	554743	710839	617297	0.263033	1.28	0.0628677	2.42718	0.579989	up
ARECOLINE	Arecoline			C8H13NO2	155.0946	Alkaloids	Alkaloids	Other alkaloids	4.76555e+06	9.15285e+06	3.01602e+06	4.18427e+06	1.63662e+07	1.42339e+06	5.16431e+06	3.27624e+06	3.02577e+06	3.39765e+06	3.31457e+06	7.64845e+06	3.58615e+06	5.15021e+06	2.77552e+06	1	0.46	0.93801	1.37552	8.37051e-09	up
arg-asn	Arg-Asn			C10H20N6O4	288.1546	Organic acids	Amino acids and peptides	Dipeptides	351162	301617	506227	340263	212435	1.42481e+06	2.8789e+06	465280	106353	123762	105407	146220	1.14584e+06	1.94827e+06	762103	0.836973	0.49	0.71532	1.36612	0.0772887	up
ARG-PHE	Arg-Phe			C15H23N5O3	321.1801	Organic acids	Amino acids and peptides	Dipeptides	411432	72395.1	4.53688e+06	2.11238e+06	947562	1.2979e+07	51525.2	24430.7	26504.4	26330.1	24144.7	42260.6	359544	5.5532e+06	88788.7	0.306843	5.18	0.0787277	35.7143	0.513084	up
Ascorbic acid	Vitamin C			C6H8O6	176.0321	Organoheterocyclic compounds	Lactones	Gamma butyrolactones	5.71852e+07	5.17876e+07	3.50221e+07	6.10185e+07	2.70826e+07	2.75817e+07	3.55723e+07	2.07481e+07	2.04595e+07	1.28527e+07	6.09292e+07	2.48615e+07	5.68281e+06	5.17966e+06	1.98184e+07	0.291853	1.395	0.168557	2.54777	0.534836	up
Asp-Ile	Asp-Ile			C10H18N2O5	246.1216	Organic acids	Amino acids and peptides	Dipeptides	740865	1.41908e+06	825087	1.39398e+06	825417	2.40776e+06	1.28841e+06	150556	85488.7	35037.3	126390	80968.5	111811	692081	127930	0.00391806	3.97	0.000199586	15.625	2.40693	up
Azelaic acid	Azelaic acid			C9H16O4	188.1049	Fatty Acyls	Fatty acids	Dicarboxylic acids	9.55979e+07	1.11579e+08	1.22316e+08	8.81065e+07	1.12072e+08	1.69253e+08	2.37092e+08	3.91558e+07	2.73667e+07	3.0757e+07	1.21346e+08	4.01342e+08	5.01824e+08	3.82957e+08	7.80008e+06	0.581871	1.72125	0.427565	1.4319	0.235173	up
Benzamide	Benzamide	C09815	HMDB0004461	C7H7NO	121.0528	Benzenoids	Benzamides	Benzamides	5.99971e+07	1.49263e+08	8.00845e+07	6.0284e+07	1.55635e+08	1.91633e+07	7.15274e+07	5.47277e+07	4.94672e+07	4.89236e+07	5.01223e+07	6.69446e+07	4.97795e+07	8.82432e+07	5.24847e+07	1	0.53	0.794612	1.44509	8.37051e-09	up
Benzoic acid	Benzoic acid	C00539	HMDB0001870	C7H6O2	122.0368	Benzenoids	Benzenes	Benzoic acids	3.76804e+07	2.22873e+07	2.85376e+07	6.56162e+07	3.97609e+07	2.56988e+07	3.20666e+07	1.26497e+07	8.07055e+06	3.09299e+07	1.90359e+07	3.45404e+07	3.54929e+07	1.05903e+07	4.76704e+07	0.414023	0.36	0.258191	1.2837	0.382976	up
Benzylamine	Benzylamine	C15562	HMDB0033871	C7H9N	107.0735	Benzenoids	Benzenes	Other benzenes	5.0288e+07	4.34988e+07	1.18118e+08	5.0931e+07	6.81158e+07	4.59509e+07	7.38465e+07	9.51628e+07	7.93941e+07	1.34299e+08	6.65273e+07	8.00143e+07	1.32646e+08	7.11893e+07	7.77248e+07	0.959249	-0.38	0.418477	0.765697	0.0180688	down
beta-muricholic acid	beta-Muricholic acid			C24H40O5	408.2876	Sterol Lipids	Bile acids	C24 Bile acids	1.13468e+06	1.39134e+06	236275	324919	2.00411e+06	3.84755e+06	1.24872e+06	285473	225776	168080	22443.8	97888.4	229825	126833	392732	0.0522894	2.97	0.00697886	7.87402	1.28159	up
Betaine	Betaine		HMDB0000043	C5H11NO2	117.079	Organic acids	Amino acids and peptides	Amino acids	6.26058e+09	7.67379e+09	4.00134e+09	4.93112e+09	8.29076e+09	4.9049e+09	4.91264e+09	2.6938e+09	3.19986e+09	2.65596e+09	2.42729e+09	2.67446e+09	3.99024e+09	6.62384e+09	3.47617e+09	0.107734	0.62	0.0187569	1.53846	0.967646	up
Bis(2-ethylhexyl) phthalate	Bis(2-ethylhexyl)phthalate			C24H38O4	390.277	Benzenoids	Benzenes	Hydroxybenzoic acids	1.76735e+06	181168	37359.9	115235	1.01633e+06	1.45752e+06	888317	916807	246417	1.17962e+06	149621	930093	658098	935041	261425	1	-0.64	0.848025	0.641026	8.37051e-09	down
Brassylic acid	Tridecanedioic acid			C13H24O4	244.1675	Fatty Acyls	Fatty acids	Dicarboxylic acids	1.17333e+07	5.41841e+06	4.11022e+06	7.87096e+06	1.05549e+07	6.64756e+06	7.00119e+06	1.11543e+07	535474	593930	1.36003e+06	1.31691e+06	951263	1.30676e+06	1.09045e+06	0.392705	0.87	0.302071	0.842815	0.405934	up
but-1-ene-1,2,4-tricarboxylic acid	cis-Homoaconitic acid			C7H8O6	188.0321	Organic acids	Carboxylic acids	Tricarboxylic acids	732699	612802	780053	448849	951639	1.42812e+06	1.41289e+06	293553	160013	270808	47586	180336	568808	357183	50655.5	0.00483333	2.44	0.000271232	5.40541	2.31575	up
But-3-en-1-amine	3-Buten-1-amine			C4H9N	71.0735	Fatty Acyls	Fatty amines	Monoalkylamines	7.54295e+08	9.10128e+08	8.71138e+08	7.98535e+08	9.28872e+08	9.49936e+08	1.1503e+09	1.22619e+09	1.26864e+09	1.02206e+09	8.39972e+08	1.21221e+09	1.09182e+09	1.53932e+09	9.28088e+08	0.841475	-0.29	0.341932	0.819672	0.074959	down
butalbital	Butalbital			C11H16N2O3	224.1161	Nucleic acids	Pyrimidines	Barbituric acid derivatives	141967	775099	1.18063e+06	185168	183475	147785	53007	332981	403021	457061	611764	687663	183809	636360	128827	0.724692	-1.73	0.259069	0.301296	0.139846	down
Butenylcarnitine	CAR 4:1		HMDB0013126	C11H19NO4	229.1314	Fatty Acyls	Fatty esters	Acyl carnitines	210600	784526	638309	435412	773366	1.74694e+06	1.44488e+06	512372	275103	183612	149061	850805	350354	904701	273402	0.337014	1.475	0.113447	2.55591	0.472351	up
Butylated hydroxytoluene	2,6-Di-tert-butyl-4-methylphenol	C14693	HMDB0033826	C15H24O	220.1827	Benzenoids	Benzenes	Phenylpropanes	250698	64749.1	42885.9	44790.2	104973	120570	955590	708174	44764.8	419525	33115.2	110530	647877	66773.6	63356	1	0.35	0.92345	1.27065	8.37051e-09	up
Butyrolactone 3	gamma-Butyrolactone			C4H6O2	86.0368	Fatty Acyls	Fatty esters	Fatty lactones	1.62203e+06	996286	589849	549561	615059	849760	1.14446e+06	744670	346631	296138	490826	550205	644092	474282	310450	0.40638	1.79	0.316209	1.45773	0.391067	up
C12-Carnitine	CAR 12:0			C19H37NO4	343.2723	Fatty Acyls	Fatty esters	Acyl carnitines	156118	159432	117538	132368	145292	170699	232537	120211	15856.2	263690	165170	165916	253453	150756	68379.8	0.925695	-0.02	0.772371	0.988142	0.033532	down
Caffeic acid 3-sulfate	Caffeic acid 3-sulfate			C9H8O7S	259.9991	Organic acids	Phenylpropanoids	Cinnamic acids	4.76303e+06	1.08073e+07	1.47552e+08	1.03428e+07	1.38692e+07	2.64412e+07	6.14072e+07	2.49493e+06	5.66534e+06	8.04774e+06	1.54728e+06	1.77869e+06	2.56206e+06	4.98903e+06	1.12921e+06	0.00407502	2.46	0.000909544	5.49451	2.38987	up
Caffeine	Caffeine	C07481	HMDB0001847	C8H10N4O2	194.0804	Nucleic acids	Purines	Xanthines	5.41282e+08	4.91558e+08	3.51676e+08	5.5949e+08	3.30591e+08	1.34361e+09	4.90362e+08	160458	154075	174904	685892	501761	746183	479435	687669	5.7058e-05	9.93	6.55185e-07	1000	4.24368	up
Caftaric acid	Caffeoyltartaric acid		HMDB0013680	C13H12O9	312.0481	Organic acids	Phenylpropanoids	Cinnamic acids	4.83469e+06	1.05915e+07	6.15941e+06	6.95681e+06	6.97506e+06	8.4533e+06	5.00517e+06	887370	563101	615528	552419	802335	885971	962583	1.83123e+06	1.76748e-07	3.04	1.0029e-08	8.26446	6.75264	up
carisoprodol	Carisoprodol			C12H24N2O4	260.1736	Organic oxygen compounds	Organooxygen compounds	Polyols	14796.1	13497.4	15978.3	70722.1	86738.2	1.31637e+06	67638.8	89303.3	86581.7	126278	33131.3	61957.3	55918.5	124678	30700.8	1	0.16	0.989775	1.11607	8.37051e-09	up
Catechin	Catechin			C15H14O6	290.079	Polyketides	Flavonoids	Flavans, Flavanols and Leucoanthocyanidins	1.67419e+06	2.7689e+06	4.65093e+06	2.46139e+06	3.79749e+06	3.35116e+06	8.01513e+06	1.60807e+06	1.70708e+06	2.51061e+06	695555	1.64754e+06	1.75957e+06	1.93492e+06	678469	0.011966	1	0.00328815	1.99601	1.92205	up
Ceramide (d18:1/16:0)	Cer 18:1;O2/16:0			C34H67NO3	537.5121	Sphingolipids	Ceramides	Cer	8984.69	11061.6	8591.06	8015.91	98918.1	1.01542e+06	9273.68	8101.2	8264.61	7581.88	7830.48	169638	8589.7	67527.4	8205.82	1	0.3	0.965796	1.23001	8.37051e-09	up
cholic acid	Cholic acid			C24H40O5	408.2876	Sterol Lipids	Bile acids	C24 Bile acids	78022.3	817858	9873.63	26311.3	712078	3.39283e+06	795333	7241.35	7136.41	19809.4	8688.03	7913.42	11595.5	25114.5	105005	0.0994847	5.25	0.0167261	38.4615	1.00224	up
Choline	Choline			C5H14NO	104.1075	Organic nitrogen compounds	Cholines	Cholines	1.51399e+08	1.69595e+08	1.8855e+08	1.64487e+08	1.93331e+08	1.67977e+08	1.37493e+08	1.21453e+08	1.26652e+08	1.25091e+08	1.28482e+08	1.37311e+08	1.27787e+08	1.71985e+08	1.19803e+08	0.661805	0.3225	0.453694	0.977278	0.17927	up
Ciclopirox	Ciclopirox		HMDB0015319	C12H17NO2	207.1259	Alkaloids	Pyridine alkaloids	Nicotinic acid alkaloids	1.21607e+06	1.42497e+06	1.4757e+06	1.44203e+06	1.09326e+06	2.31116e+06	1.32481e+06	57763.9	43453.1	22348	152709	48701.9	292346	80837.8	80449.7	4.3313e-05	4.88	1.9439e-07	29.4118	4.36338	up
Cinnamoyl glycine	Cinnamoylglycine			C11H11NO3	205.0739	Organic acids	Phenylpropanoids	Cinnamic acids	9.08824e+06	3.28475e+06	1.41892e+06	7.13339e+06	3.1033e+06	4.65769e+06	4.20163e+06	99292.9	281850	279197	124478	86428	335451	434101	25947.5	3.49585e-06	4.38	2.99428e-07	20.8333	5.45645	up
cis-2-Carboxycyclohexyl-acetic acid	cis-2-Carboxycyclohexyl-acetic acid	C14112		C9H14O4	186.0892	Fatty Acyls	Fatty acids	Dicarboxylic acids	351606	691907	409638	900572	791095	870396	963346	566829	310497	329097	247597	550137	290359	1.2235e+06	3.57738e+07	0.985931	0.84	0.674124	1.5015	0.00615367	up
cis-4-Decenedioic acid	4Z-Decenedioic acid		HMDB0000603	C10H16O4	200.1049	Fatty Acyls	Fatty acids	Dicarboxylic acids	2.39189e+07	2.03925e+07	1.73735e+07	2.74359e+07	4.78261e+07	6.82266e+07	3.37134e+07	7.83346e+06	3.16918e+06	1.98771e+06	2.40794e+06	3.41542e+06	8.98694e+06	4.99213e+06	5.42478e+06	0.325997	2.265	0.26187	3.00075	0.486787	up
cis-4-Hydroxycyclohexylacetic acid	cis-4-Hydroxycyclohexylacetic acid			C8H14O3	158.0943	Organic oxygen compounds	Alcohols and polyols	Cyclohexanols	154198	1.21024e+06	212896	191712	305370	30690	144913	98279.4	90408.3	103813	88582.6	170667	118531	368430	106464	1	0.93	0.642781	1.90114	8.37051e-09	up
cis-5-Tetradecenoylcarnitine	CAR 14:1			C21H39NO4	369.2879	Fatty Acyls	Fatty esters	Acyl carnitines	3.43231e+06	6.6122e+06	4.58155e+06	5.97604e+06	5.58899e+06	7.36084e+06	963343	1.83415e+06	2.01408e+06	1.26032e+06	5.43974e+06	2.29268e+06	1.08507e+06	2.68839e+06	1.57985e+06	0.751562	1.33	0.276775	2.52525	0.124035	up
cis,cis-Muconic acid	cis,cis-Muconic acid	C02480	HMDB0006331	C6H6O4	142.0266	Fatty Acyls	Fatty acids	Dicarboxylic acids	4.39426e+07	1.42345e+08	1.73893e+08	2.17812e+08	3.02863e+07	7.49696e+07	4.89444e+07	1.32901e+08	2.19138e+08	1.80788e+08	2.425e+08	1.36476e+07	2.40501e+08	1.85033e+08	3.62074e+07	1	-0.73	0.964306	0.600962	8.37051e-09	down
Citraconic acid	Citraconic acid	C02226	HMDB0000634	C5H6O4	130.0266	Fatty Acyls	Fatty acids	Dicarboxylic acids	2.04351e+07	1.87435e+07	1.09893e+07	1.61284e+07	4.88312e+07	1.85032e+07	2.23476e+07	8.52926e+06	1.61752e+06	707204	1.77977e+06	3.14117e+06	3.20227e+06	5.82491e+06	8.03948e+06	0.0509107	2.355	0.021812	4.14938	1.29319	up
Citric acid	Citric acid	C00158	HMDB0000094	C6H8O7	192.027	Organic acids	TCA acids	TCA acids	1.46786e+09	1.73085e+09	1.94898e+09	1.64731e+09	2.09827e+09	1.6686e+09	1.55856e+09	4.90689e+08	7.59675e+08	3.49476e+08	5.11364e+08	4.7513e+08	2.42858e+08	2.65693e+08	4.0194e+08	0.00873942	2.5075	0.00133902	4.87211	2.05852	up
CMPF	3-Carboxy-4-methyl-5-propyl-2-furanpropanoic acid			C12H16O5	240.0998	Fatty Acyls	Fatty acids	Heterocyclic FA	1.18851e+06	1.55744e+06	971870	1.29929e+06	1.71326e+06	1.30087e+06	2.36514e+06	4.93712e+06	506574	603116	651596	2.14431e+06	3.80679e+06	3.39315e+06	3.77566e+06	0.0701172	0.635	0.0301232	0.359648	1.15418	up
codeinone	Codeinone			C18H19NO3	297.1365	Alkaloids	Tyrosine alkaloids	Morphinan alkaloids	4248.84	4396.93	4563.36	4160.3	4422.06	24143	58012	4300.96	4435.81	4447.28	4450.55	4742.19	12621.1	4469.77	4267.31	0.732445	-0.01	0.548196	0.994036	0.135225	down
Colfosceril palmitate	PC 16:0/16:0		HMDB0000564	C40H80NO8P	733.5622	Glycerophospholipids	Glycerophosphocholines	PC	1.86089e+07	4.17107e+07	6.91155e+07	3.95226e+07	381622	407880	2.50686e+07	3.42454e+07	4.08206e+07	3.536e+07	6.34857e+07	129893	7.30852e+07	324197	4.85229e+07	1	-0.13	0.910113	0.913242	8.37051e-09	down
Corticosterone	Corticosterone	C02140	HMDB0001547	C21H30O4	346.2144	Sterol Lipids	Steroids	C21 Steroids	520441	373878	538649	366500	845503	267363	302574	308799	243892	156279	197068	359917	240153	251508	203024	0.293771	0.6	0.0744375	1.51745	0.531992	up
Cortisone	Cortisone	C00762	HMDB0002802	C21H28O5	360.1937	Sterol Lipids	Steroids	C21 Steroids	65212.8	22406.7	14607.2	79086.8	19003.6	45597.7	417308	136749	65909.3	54120.2	69440.5	11289	14000.1	68921.7	9930.47	1	-0.67	0.928082	0.628141	8.37051e-09	down
Coumarin	Coumarin	C05851	HMDB0001218	C9H6O2	146.0368	Polyketides	Flavonoids	Coumarins	305610	368287	292552	251755	1.62559e+06	96129.8	251928	164399	131723	94537.4	140634	829601	367410	1.15321e+06	182463	1	0.653333	0.943164	1.5361	8.37051e-09	up
Creatine	Creatine	C00300	HMDB0000064	C4H9N3O2	131.0695	Organic acids	Amino acids and peptides	Amino acids	1.34514e+09	1.96465e+09	1.4562e+09	1.86077e+09	1.58154e+09	1.7549e+09	1.59852e+09	6.13987e+08	4.66766e+08	4.4205e+08	3.90469e+08	5.73826e+08	6.67039e+08	9.74919e+08	4.51811e+08	0.0748422	1.08333	0.0157455	1.95695	1.12585	up
Creatinine	Creatinine	C00791	HMDB0000562	C4H7N3O	113.0589	Organoheterocyclic compounds	Azoles	Imidazolines	5.04537e+08	8.01183e+08	6.99983e+08	5.63058e+08	1.10941e+09	1.82285e+09	5.92417e+08	1.6371e+08	1.73842e+08	1.75171e+08	1.84726e+08	3.7033e+08	1.91382e+08	4.94753e+08	1.80446e+08	0.381487	1.93	0.135069	3.79507	0.41852	up
Crotanecine	Crotanecine			C8H13NO3	171.0895	Organoheterocyclic compounds	Pyrrolizines	Pyrrolizines	7.74179e+06	3.11896e+07	1.35934e+07	8.85816e+06	4.27538e+07	1.2054e+07	1.10713e+07	7.5569e+06	6.62485e+06	4.79731e+06	5.89221e+06	2.14276e+07	8.27712e+06	1.27073e+07	5.32281e+06	0.639708	0.915	0.515605	1.84502	0.194018	up
Crotonic acid	Crotonic acid			C4H6O2	86.0368	Organic acids	Carboxylic acids	Carboxylic acids	2.0317e+07	4.76333e+07	2.35745e+07	1.73064e+07	3.29081e+07	2.99405e+07	2.94361e+07	8.96706e+06	1.30808e+07	1.37575e+07	1.25237e+07	1.29478e+07	2.19783e+07	2.17652e+07	1.63729e+07	0.541118	0.846667	0.355138	1.67598	0.266708	up
Cucurbitacin F	Cucurbitacin F			C30H46O7	518.3244	Prenol Lipids	Isoprenoids	C30 isoprenoids	32676.5	22579.4	11797.2	7615.09	66759.9	44222.7	37043.8	55301.1	31734.7	34663.6	45714	32661.6	49733.1	58434.9	71576.1	0.337586	-0.55	0.198939	0.684932	0.471616	down
Cumene	Isopropylbenzene	C14396	HMDB0034029	C9H12	120.0939	Benzenoids	Benzenes	Cumenes	450710	5.67774e+06	574997	449344	1.21401e+06	186471	439989	362257	330808	379116	354523	782375	276030	1.48965e+06	346469	1	0.43	0.828666	1.35135	8.37051e-09	up
Cycasin	Cycasin	C01418	HMDB0038850	C8H16N2O7	252.0958	Organic oxygen compounds	Organooxygen compounds	Organooxygen compounds	646340	556468	419086	582592	719325	1.73983e+06	1.35197e+06	698014	287957	476510	241755	247544	445599	3.4293e+06	338694	1	0.94	0.625967	1.92308	8.37051e-09	up
Cyclo(Phe-Ser)	Cyclo(Phe-Ser)			C12H14N2O3	234.1004	Organic acids	Amino acids and peptides	Cyclic dipeptides	654841	1.62618e+06	793671	1.67306e+06	1.88651e+06	3.25825e+06	1.8563e+06	38619.3	133469	96107.2	48199.1	69148.4	79916	556709	46533	0.00517804	4.2	0.000296036	18.5185	2.28583	up
Cyclohexylamine	Cyclohexylamine	C00571	HMDB0031404	C6H13N	99.1048	Organic nitrogen compounds	Cyclohexylamines	Cyclohexylamines	6.16233e+06	2.3804e+07	2.66584e+07	1.0045e+07	2.43557e+07	1.5328e+07	3.14525e+07	7.0113e+06	7.03093e+06	1.44656e+07	1.50376e+07	1.48364e+07	3.04381e+07	8.1982e+07	3.13314e+07	1	0.68	0.999996	1.60256	8.37051e-09	up
cyclohexylformamide	N-Cyclohexylformamide			C7H13NO	127.0997	Organic nitrogen compounds	Cyclohexylamines	Cyclohexylamines	1.22015e+07	1.33616e+07	3.2607e+07	1.58371e+07	2.36061e+07	7.57135e+06	2.2303e+07	1.13441e+07	1.22273e+07	3.93434e+06	6.17231e+06	3.38363e+07	7.82092e+06	3.64915e+07	4.97561e+06	1	0.64	0.662848	1.56006	8.37051e-09	up
Cystathionine ketimine	Cystathionine ketimine		HMDB0002015	C7H9NO4S	203.0252	Organic acids	Amino acids and peptides	Amino acids	91115.8	748043	1.00216e+06	328581	1.33671e+06	814953	918136	63323.3	64213.9	62524.3	68260.3	67091.6	68707.9	65415.5	67194.7	0.00231632	3.62	0.00046752	12.3457	2.6352	up
Cytarabine	Cytarabine	C02961	HMDB0015122	C9H13N3O5	243.0855	Nucleic acids	Pyrimidines	Pyrimidine ribonucleosides	1.58719e+07	1.6884e+07	9.74198e+06	2.09139e+07	1.23671e+07	2.09399e+07	8.58517e+06	1.16633e+07	7.17512e+06	6.50541e+06	1.05575e+07	7.3465e+06	8.55941e+06	7.04893e+06	8.585e+06	0.0644828	1.03	0.00921	2.03666	1.19056	up
Cytosine	Cytosine	C00380	HMDB0000630	C4H5N3O	111.0433	Nucleic acids	Pyrimidines	Pyrimidones	8.51933e+07	7.68543e+07	5.8587e+07	1.21194e+08	6.72728e+07	7.22371e+07	5.86378e+07	6.73259e+07	5.52416e+07	4.57555e+07	6.45934e+07	4.94581e+07	5.77504e+07	3.7666e+07	6.41098e+07	0.210524	0.5	0.0460049	1.41044	0.676699	up
D-(-)-Glutamine	D-Glutamine			C5H10N2O3	146.0691	Organic acids	Amino acids and peptides	Amino acids	4.08106e+07	4.63516e+07	7.02035e+07	6.34158e+07	5.27165e+07	4.64899e+07	7.50356e+07	9.01176e+07	7.06139e+07	6.34525e+07	7.92542e+07	6.23897e+07	7.94471e+07	7.95487e+07	5.91392e+07	0.101543	-0.51	0.0440084	0.70373	0.99335	down
D-(-)-Salicin	Salicin			C13H18O7	286.1053	Carbohydrates	Glycosyl compounds	Glycosyl compounds	259501	486254	1.26794e+07	227772	91436.2	92031.6	509966	32278.7	31880.3	29025.9	28112.3	44878.1	30147.6	57495.8	32231.4	0.116794	3.47	0.0208694	11.1111	0.932579	up
D-(+)-Glucosamine	Glucosamine			C6H13NO5	179.0794	Carbohydrates	Monosaccharides	Amino sugars	1.31377e+07	1.99284e+07	1.92735e+07	1.04491e+07	2.85234e+07	2.74201e+06	1.09295e+07	8.33707e+06	6.79573e+06	6.91915e+06	7.04395e+06	2.20647e+07	7.17925e+06	2.08396e+07	5.82153e+06	1	1.1	0.971758	2.14592	8.37051e-09	up
D-(+)-Tryptophan	D-Tryptophan			C11H12N2O2	204.0899	Organic acids	Amino acids and peptides	Amino acids	1.36307e+09	2.51751e+09	2.55551e+09	1.49249e+09	1.95075e+09	3.19004e+09	1.216e+09	1.33496e+09	1.39316e+09	1.09641e+09	1.33034e+09	2.03342e+09	1.13358e+09	3.18301e+09	1.13874e+09	1	0.68	0.551466	1.60256	8.37051e-09	up
D-PANTOTHENIC ACID	Pantothenic acid			C9H17NO5	219.1107	Organic acids	Amino acids and peptides	Amino acids	3.40405e+07	4.13783e+07	3.12969e+07	4.63193e+07	3.80615e+07	5.47988e+07	3.14269e+07	8.36556e+06	1.25109e+07	8.46653e+06	8.93634e+06	1.13365e+07	1.11947e+07	2.07919e+07	9.63577e+06	0.674213	1.76	0.548258	3.37458	0.171203	up
D-Serine	D-Serine	C00740	HMDB0003406	C3H7NO3	105.0426	Organic acids	Amino acids and peptides	Amino acids	7.17368e+06	7.68197e+06	7.46183e+06	6.62111e+06	9.71886e+06	8.35767e+06	9.72658e+06	1.62493e+06	2.07142e+06	1.89783e+06	1.94554e+06	3.27085e+06	1.55639e+06	3.37685e+06	1.68108e+06	0.0126701	1.95	0.00102724	3.87597	1.89722	up
D(+)-Phenyllactic acid	L-3-Phenyllactic acid			C9H10O3	166.063	Organic acids	Phenylpropanoids	Cinnamic acids	9.99457e+07	7.69002e+07	5.21251e+07	1.0266e+08	8.71026e+07	8.36574e+07	7.13246e+07	1.07118e+07	1.58775e+07	1.58225e+07	8.86206e+06	8.34592e+06	1.12291e+07	1.2727e+07	876472	0.137597	2.33333	0.0848945	4.13793	0.861391	up
Daidzein	Daidzein	C10208	HMDB0003312	C15H10O4	254.0579	Polyketides	Flavonoids	Isoflavonoids	1.09196e+06	1.0319e+06	1.75087e+06	872964	3.99171e+06	496434	853808	469891	591521	644181	629853	1.93193e+06	894859	3.93323e+06	557887	0.83695	-0.71	0.741787	0.390168	0.0773005	down
deacetylvindoline	Deacetylvindoline			C23H30N2O5	414.2155	Alkaloids	Alkaloids	Other alkaloids	32871.8	10931.3	29391.2	49876.6	16605.6	16854.9	46184.6	5541.52	74782.8	74171.4	53999.3	139979	48413.8	23700.2	37025.5	0.586429	-1.22	0.187143	0.428266	0.231785	down
Decanamide	Decanamide			C10H21NO	171.1623	Fatty Acyls	Fatty amides	Primary amides	1.17695e+07	1.40951e+07	7.69507e+06	1.06314e+07	9.3926e+06	2.22548e+07	1.62114e+07	851296	962486	1.12826e+07	8.14666e+06	6.76955e+06	6.06648e+06	8.21216e+06	3.65611e+06	0.779138	0.77	0.295514	1.70068	0.108385	up
DEHYDROASCORBIC ACID	Dehydroascorbic acid			C6H6O6	174.0164	Organoheterocyclic compounds	Lactones	Gamma butyrolactones	1.47669e+06	36979.9	910513	1.65952e+06	49330	37450	144579	20936.2	78558.4	23739.9	108196	253917	22543.6	346217	107579	1	-0.16	0.935252	0.896057	8.37051e-09	down
Dehydroglycine	Dehydroglycine			C2H3NO2	73.0164	Organic acids	Amino acids and peptides	Amino acids	379985	479502	871549	594645	506947	1.53214e+06	1.1098e+06	438859	172627	511254	287508	384661	604164	491455	462625	0.0480115	0.72	0.00617838	1.65017	1.31865	up
Deoxycholic acid	Deoxycholic acid	C04483	HMDB0000626	C24H40O4	392.2927	Sterol Lipids	Bile acids	C24 Bile acids	71508.7	116293	90205.7	67299.2	191869	128218	108859	12036.1	35501.1	24661	37196.7	75706.8	24889.9	11735.2	73971.8	0.0286334	1.85	0.00945422	3.61011	1.54313	up
deoxyuridine	Deoxyuridine			C9H12N2O5	228.0746	Nucleic acids	Pyrimidines	Pyrimidine deoxyribonucleosides	1.28083e+06	944218	637193	1.51416e+06	887147	2.67992e+06	1.25603e+06	2.21735e+06	2.15251e+06	2.26855e+06	1.47807e+06	107986	1.77491e+06	1.12967e+06	768299	1	-0.04	0.826243	0.97371	8.37051e-09	down
Desethylchloroquine	Desethylchloroquine		HMDB0041870	C16H22ClN3	291.1502	Organoheterocyclic compounds	Aminoquinolines	Aminoquinolines	751018	1.26763e+06	4.81764e+06	236383	4.44989e+06	2.99839e+06	8.13049e+06	747030	1.53673e+06	1.34388e+06	1.08824e+06	1.06589e+06	2.88327e+06	1.71291e+06	561537	0.681101	1.3	0.495413	2.46305	0.166789	up
dethiobiotin	Dethiobiotin			C10H18N2O3	214.1317	Fatty Acyls	Fatty acids	Heterocyclic FA	236589	2.08138e+06	4.39394e+06	294463	830497	189317	219900	135016	214643	350128	104886	418106	197030	2.71019e+06	127933	1	0.68	0.798086	1.60772	8.37051e-09	up
Dibutyl sebacate	Dibutyl decanedioate			C18H34O4	314.2457	Fatty Acyls	Fatty esters	Wax diesters	129886	112940	124956	105796	183891	213395	123158	877592	61411.3	102627	205520	1.83759e+06	1.02683e+06	643846	691624	0.0239854	-0.315	0.00794062	0.255135	1.62005	down
DIHYDROABIETIC ACID	Dihydroabietic acid			C20H32O2	304.2402	Prenol Lipids	Isoprenoids	C20 isoprenoids	159572	91477.6	60365.1	115801	594436	1.51251e+06	51714.4	116386	100051	166371	113498	300529	42901.1	449099	38469.4	1	-0.68	0.995034	0.623053	8.37051e-09	down
Dihydroartemisinin	Dihydroartemisinin			C15H24O5	284.1624	Prenol Lipids	Isoprenoids	C15 isoprenoids	216962	563410	81277.8	420284	656841	494084	471894	1.17862e+06	228303	227044	445497	392046	1.11824e+06	337012	397419	0.850508	0.525	0.730846	1.41543	0.0703214	up
Dihydrojasmone	Dihydrojasmone		HMDB0031565	C11H18O	166.1358	Organic oxygen compounds	Carbonyl compounds	Cyclic ketones	541766	706057	429962	2.37154e+06	397521	225574	660963	390411	229707	237552	225187	317783	399593	4.76075e+06	225742	1	1.2	0.796356	2.29358	8.37051e-09	up
Dihydrothymine	Dihydrothymine	C00906	HMDB0000079	C5H8N2O2	128.0586	Organoheterocyclic compounds	Cyclic ureas	Ureides	3.80159e+07	3.46142e+07	9.97204e+06	2.36049e+07	4.02722e+07	3.10366e+06	1.66119e+07	2.28942e+07	6.62738e+06	7.02863e+06	1.63435e+07	2.11187e+07	7.1519e+06	1.23726e+07	1.97653e+07	1	0.7	0.713899	1.62602	8.37051e-09	up
Dihydrouridine	5,6-Dihydrouridine			C9H14N2O6	246.0852	Nucleic acids	Pyrimidines	Pyrimidine ribonucleosides	2.1929e+06	5.03873e+06	1.61432e+06	2.02902e+06	5.74118e+06	8.67248e+06	4.17637e+06	662223	572705	538032	418058	733026	516829	1.22499e+06	737049	0.0458768	2.65	0.00577573	6.28931	1.33841	up
dihydroxyphenylalanine	DOPA			C9H11NO4	197.0688	Organic acids	Amino acids and peptides	Amino acids	109375	197779	156177	277424	435770	30691.1	191713	57263.3	118375	107743	63393.9	675920	89900.7	321120	22323.9	1	0.72	0.869852	1.64474	8.37051e-09	up
DL-2,6-Diaminopimelic acid	2,6-Diaminopimelic acid			C7H14N2O4	190.0954	Organic acids	Amino acids and peptides	Amino acids	1.14873e+06	1.79136e+06	1.31586e+07	1.7982e+06	1.51659e+06	2.30397e+06	3.86119e+06	707363	774485	597241	389212	644569	696737	879333	487435	0.0163871	1.67	0.00147222	3.18471	1.7855	up
DL-4-Hydroxyphenyllactic acid	4-Hydroxyphenyllactic acid			C9H10O4	182.0579	Organic acids	Phenylpropanoids	Cinnamic acids	6.99262e+07	7.11582e+07	8.57307e+07	7.08125e+07	7.38745e+07	5.70291e+07	8.17191e+07	2.87475e+07	2.6084e+07	1.96994e+07	8.11114e+06	1.44952e+07	1.83476e+07	1.24289e+07	1.57414e+07	0.499631	1.775	0.445955	1.33245	0.30135	up
DL-Alanine	Alanine			C3H7NO2	89.0477	Organic acids	Amino acids and peptides	Amino acids	1.17254e+08	1.38246e+08	1.53812e+08	1.72579e+08	1.5199e+08	1.21169e+08	1.51822e+08	6.48133e+07	5.00101e+07	4.60627e+07	4.39342e+07	6.27437e+07	6.65954e+07	1.30713e+08	4.74622e+07	0.243594	1.53667	0.0850314	2.89296	0.613334	up
DL-Carnitine	Carnitine			C7H15NO3	161.1052	Organic nitrogen compounds	Carnitines	Carnitines	1.39886e+06	2.22295e+06	1.1054e+06	618087	3.31103e+06	1.43067e+07	5.14413e+06	2.71944e+06	4.47669e+06	504402	4.0666e+06	1.54273e+06	3.38368e+06	1.31588e+06	4.79194e+06	1	-0.33	0.931504	0.795545	8.37051e-09	down
DL-Glutamine	Glutamine	C00303	HMDB0013240	C5H10N2O3	146.0691	Organic acids	Amino acids and peptides	Amino acids	1.16135e+07	1.27279e+07	8.55133e+06	9.21389e+06	1.29451e+07	1.67383e+07	2.97888e+07	8.67392e+06	1.1124e+07	8.31341e+06	4.84865e+06	1.11649e+07	5.12811e+06	6.81886e+06	7.10928e+06	0.143808	0.85	0.0279308	1.80505	0.842217	up
DL-Lysine	Lysine			C6H14N2O2	146.1055	Organic acids	Amino acids and peptides	Amino acids	5.5222e+06	1.13354e+07	2.61905e+07	6.35777e+06	1.17816e+07	2.13609e+07	1.32145e+07	1.11268e+07	8.98065e+06	1.03416e+07	9.15205e+06	9.47572e+06	1.23997e+07	2.09101e+07	8.3336e+06	0.989014	0.295	0.632968	1.22175	0.00479753	up
DL-Ornithine	Ornithine			C5H12N2O2	132.0899	Organic acids	Amino acids and peptides	Amino acids	1.57125e+06	2.14308e+06	3.26831e+06	1.68939e+06	2.73262e+06	4.00565e+06	3.48826e+06	2.33442e+06	2.46505e+06	2.6455e+06	1.37819e+06	2.16366e+06	2.32374e+06	3.11958e+06	1.53643e+06	0.528712	0.125	0.18052	0.927214	0.276781	up
DL-Stachydrine	Stachydrine			C7H14NO2	144.1025	Organic acids	Amino acids and peptides	Amino acids	1.90448e+07	1.28722e+07	1.95514e+07	2.54491e+07	1.17053e+07	2.97321e+07	2.36886e+07	5.39177e+06	7.26162e+06	6.14964e+06	7.65615e+06	5.5937e+06	1.46629e+07	1.0775e+07	1.15353e+07	0.0103267	1.5	0.000764668	2.82486	1.98604	up
DL-Tryptophan	Tryptophan			C11H12N2O2	204.0899	Organic acids	Amino acids and peptides	Amino acids	8.38459e+07	6.98306e+07	1.2772e+08	8.02366e+07	9.01441e+07	8.546e+07	6.84931e+07	9.90827e+07	1.00927e+08	9.20188e+07	1.00605e+08	1.17374e+08	8.62706e+07	1.33337e+08	8.76618e+07	0.739048	0.426667	0.5654	1.15518	0.131328	up
DL-β-Leucine	beta-Leucine			C6H13NO2	131.0946	Organic acids	Amino acids and peptides	Amino acids	1.77729e+06	2.32704e+06	4.4327e+06	2.23246e+06	3.05448e+06	2.27556e+06	5.16516e+06	5.50746e+06	7.81036e+06	4.92226e+06	4.07657e+06	3.9211e+06	4.1782e+06	1.03738e+07	4.81586e+06	0.327512	-0.535	0.233117	0.638162	0.484773	down
Docosahexaenoic Acid	Docosahexaenoic acid			C22H32O2	328.2402	Fatty Acyls	Fatty acids	Unsaturated FA	4.17228e+06	4.65715e+06	2.42319e+06	3.87018e+06	4.34573e+06	4.54285e+06	3.18234e+06	9.78193e+06	3.33857e+06	6.16959e+06	8.57934e+06	1.0041e+07	8.01558e+06	3.96388e+06	5.65185e+06	0.124501	-0.77	0.0565485	0.588235	0.904828	down
Dodecanedicarboxylic acid	Tetradecanedioic acid			C14H26O4	258.1831	Fatty Acyls	Fatty acids	Dicarboxylic acids	336336	751424	495413	1.18223e+06	600266	1.11931e+06	1.2246e+06	946437	269394	560648	689941	1.62291e+06	2.63001e+06	2.48086e+06	1.219e+06	0.77112	-0.53	0.587143	0.693963	0.112878	down
Dodecanedioic acid	Dodecanedioic acid	C02678	HMDB0000623	C12H22O4	230.1518	Fatty Acyls	Fatty acids	Dicarboxylic acids	434289	780945	752767	572492	917953	1.76447e+06	1.61509e+06	2.52344e+06	986265	948621	1.03227e+06	2.2966e+06	2.76794e+06	2.67482e+06	2.83811e+06	0.299989	-0.06625	0.193995	0.498784	0.522895	down
Dodecenoic acid	Dodecenoic acid			C12H22O2	198.162	Fatty Acyls	Fatty acids	Unsaturated FA	309762	232601	162988	192966	314778	238495	245246	61600.6	69283.3	110552	175464	257784	170357	212737	223949	0.45572	0.245	0.321686	1.1655	0.341302	up
Dodecyl sulfate	Blasticidin S			C17H26N8O5	422.2026	Carbohydrates	Monosaccharides	Sugar acids	1.88921e+07	2.24029e+07	2.01183e+06	6.32328e+06	7.44557e+06	4.86225e+06	5.74703e+06	477447	466417	698930	467283	737092	1.15176e+06	2.53547e+06	3.02553e+06	3.23296e-06	-0.395	2.92548e-07	0.0560052	5.4904	down
dopamine	Dopamine			C8H11NO2	153.079	Alkaloids	Tyrosine alkaloids	Phenylethylamines	460452	619545	563592	436781	2.44269e+06	74985.1	429322	366774	330098	255611	341166	634425	385288	2.01715e+06	275455	1	0.55	0.99622	1.46628	8.37051e-09	up
Ecgonine	Ecgonine	C10858	HMDB0006548	C9H15NO3	185.1052	Alkaloids	Ornithine alkaloids	Tropane alkaloids	1.82808e+06	4.36228e+06	5.04796e+06	3.00328e+06	5.32755e+06	5.88134e+06	5.13201e+06	909767	1.09349e+06	556568	820307	1.08971e+06	1.21665e+06	3.43741e+06	864319	0.00568777	2.22	0.000340223	4.6729	2.24506	up
Ectoine	Ectoine	C06231	HMDB0240650	C6H10N2O2	142.0742	Nucleic acids	Pyrimidines	Hydropyrimidines	1.23161e+06	2.15843e+06	1.65011e+06	1.16465e+06	2.67563e+06	972581	466191	760639	798183	786151	706287	1.90153e+06	741204	2.38973e+06	674394	1	0.82	0.961141	1.76367	8.37051e-09	up
Eicosapentaenoic acid	Eicosapentaenoic acid	C06428	HMDB0001999	C20H30O2	302.2246	Fatty Acyls	Fatty acids	Unsaturated FA	533423	139849	296269	1.90902e+06	150120	344410	175146	1.22626e+06	788467	481070	325541	595150	91401.2	516789	138775	0.666719	-1.31667	0.623262	0.365898	0.176057	down
Elaidamide	Elaidamide			C18H35NO	281.2719	Fatty Acyls	Fatty amides	Primary amides	6.30938e+06	1.00385e+07	5.10321e+06	5.80045e+06	1.60936e+07	1.95221e+07	6.1082e+06	12856.3	13166.2	6.48676e+06	8.0434e+06	9.30387e+06	1.62205e+06	5.67238e+06	1.24191e+06	1	0.32	0.521747	1.24533	8.37051e-09	up
Embelin	Embelin	C10342		C17H26O4	294.1831	Polyketides	Aromatic polyketides	Benzoquinones	202460	471366	265788	221341	137255	208767	4.51386e+06	763137	169863	216580	203156	241170	650770	485745	362779	1	0.01	0.82579	1.0101	8.37051e-09	up
EPEA	Eicosapentenoyl-EA			C22H35NO2	345.2668	Fatty Acyls	Fatty amides	NAE	54668.9	18614.4	71632.8	27555.4	133791	53023	14840.3	35185.7	39681.8	30290.9	53708.2	343680	16861.6	44683.2	29720.7	1	-0.15	0.603386	0.901713	8.37051e-09	down
Epinephrine	Epinephrine	C00788	HMDB0000068	C9H13NO3	183.0895	Alkaloids	Tyrosine alkaloids	Phenylethylamines	647948	2.63612e+06	2.55072e+06	1.43097e+06	1.59472e+06	2.68327e+06	3.96327e+06	254476	372969	51977.5	351062	104779	223473	183163	36154.2	0.000488987	3.65	7.57064e-05	12.5	3.3107	up
Erucamide	13Z-Docosenamide			C22H43NO	337.3345	Fatty Acyls	Fatty amines	Monoalkylamines	187499	363851	879084	209920	1.44879e+06	5.45401e+07	197302	627429	138967	795074	291153	4.55322e+06	367399	343555	271781	1	0.95	0.600598	1.9305	8.37051e-09	up
Estriol	Estriol	C05141	HMDB0000153	C18H24O3	288.1725	Sterol Lipids	Steroids	C18 Steroids	21869.2	41556.9	66488.3	125387	132331	212322	172591	917182	70588.6	274889	155750	222456	115940	231139	148937	0.214215	-0.59	0.111915	0.66313	0.669149	down
Ethyl cinnamate	Ethyl cinnamate			C11H12O2	176.0837	Organic acids	Phenylpropanoids	Cinnamic acids	51603.3	90472.2	83581.1	42405.7	213736	70388.6	51565.7	51727.6	57229.7	48342.7	55120.4	112558	59611.2	419204	88217	1	-0.2	0.885217	0.8726	8.37051e-09	down
Ethyl myristate	Ethyl tetradecanoate			C16H32O2	256.2402	Fatty Acyls	Fatty esters	Wax monoesters	4.3714e+06	6.97134e+06	5.31511e+06	5.56446e+06	1.08491e+07	1.03317e+07	6.08708e+06	2.30755e+07	8.58035e+06	1.37426e+07	2.50125e+07	2.9366e+07	2.29429e+07	1.80731e+07	2.69613e+07	0.00408842	-1.72333	0.000931826	0.293169	2.38844	down
Ethylenediaminetetraacetic acid	Edetic acid	C00284		C10H16N2O8	292.0907	Organic acids	Carboxylic acids	Tetracarboxylic acids	2.08915e+06	2.74562e+06	1.74698e+06	3.32196e+06	4.12241e+06	7.52735e+06	5.56583e+06	1.69702e+06	622927	608930	995895	840453	4.74462e+06	2.87125e+06	204862	0.565736	1.34	0.412317	2.05339	0.247387	up
Ethylmalonic acid	Ethylmalonic acid		HMDB0000622	C5H8O4	132.0423	Fatty Acyls	Fatty acids	Dicarboxylic acids	2.9892e+07	3.86632e+07	2.13088e+07	3.45455e+07	4.84387e+07	2.92631e+07	2.41801e+07	1.77811e+06	1.69322e+06	1.84376e+06	1.4531e+06	1.36346e+06	2.34338e+06	2.1254e+06	2.02674e+06	1.08249e-11	4.04	8.4821e-14	16.3934	10.9656	up
Ethylparaben	Ethylparaben		HMDB0032573	C9H10O3	166.063	Benzenoids	Benzenes	Hydroxybenzoic acids	842317	3.75878e+07	2.49529e+06	967159	3.61701e+06	659846	2.08938e+06	484138	327116	377987	403523	2.47859e+06	450249	6.38209e+06	617530	0.797096	1.89	0.308994	3.71747	0.0984895	up
Eudesobovatol A	Eudesobovatol A	C10562		C33H44O4	504.324	Prenol Lipids	Isoprenoids	C15 isoprenoids	3390.5	3275.59	3974.57	3345.57	3415.12	3369.87	3293.32	40055.2	3505.07	3388.55	28077.2	60251.9	12766.7	11648.7	38265.3	0.0049178	-2.6	0.00114009	0.165017	2.30823	down
felbamate	Felbamate			C11H14N2O4	238.0954	Benzenoids	Benzenes	Other benzenes	83353.5	78660.6	141482	198517	69317.7	151230	483873	68495.6	89255.9	78913.2	26713.2	46158.3	26308.3	28158.7	27259.2	0.0176762	1.93	0.00520113	3.80228	1.75261	up
Fenpropimorph	Fenpropimorph		HMDB0037270	C20H33NO	303.2562	Benzenoids	Benzenes	Phenylpropanes	3.56133e+07	4.11208e+07	3.45328e+07	3.14056e+07	1.05378e+08	9.20294e+07	3.12536e+07	13955.6	14292	3.70738e+07	3.63914e+07	7.67549e+07	1.45255e+07	5.12996e+07	1.13594e+07	1	0.03	0.68941	1.02041	8.37051e-09	up
Flunixin	Flunixin			C14H11F3N2O2	296.0773	Benzenoids	Benzenes	Trifluoromethylbenzenes	932958	86244.1	540198	689027	53458	360326	289769	520212	1.71258e+06	756125	1.52133e+06	1.20184e+06	164079	433266	44863	0.771076	-0.82	0.586225	0.564653	0.112903	down
Fomepizole	Fomepizole			C4H6N2	82.0531	Organoheterocyclic compounds	Azoles	Pyrazoles	8.07262e+06	1.30602e+07	5.53502e+06	3.50963e+06	7.18734e+06	3.11765e+07	7.36616e+06	745225	1.43622e+06	1.84393e+06	1.44551e+06	1.59077e+06	1.60842e+06	1.42326e+06	1.47315e+06	0.00516092	2.33	0.000294029	5.02513	2.28727	up
Formiminoglutamic Acid	Formiminoglutamic acid			C6H10N2O4	174.0641	Organic acids	Amino acids and peptides	Amino acids	1.68976e+06	4.92681e+06	3.34106e+06	2.21349e+06	3.97388e+06	7.39037e+06	2.00395e+07	4.13077e+06	8.44687e+06	1.40617e+06	491798	2.15515e+06	582581	1.93742e+06	378145	0.372056	1.87	0.113079	2.85714	0.429391	up
Formylanthranilic acid	Formylanthranilic acid			C8H7NO3	165.0426	Benzenoids	Benzenes	Hydroxybenzoic acids	1.93416e+07	6.78328e+06	1.50966e+07	3.56076e+07	1.74771e+07	1.69352e+07	2.50501e+07	323556	852794	733582	1.01119e+06	434747	3.37215e+06	7.37952e+06	281138	2.84205e-05	4.46	2.96406e-06	22.2222	4.54637	up
Furfural diethyl acetal	2-Furaldehyde diethyl acetal			C9H14O3	170.0943	Organoheterocyclic compounds	Furans	Furans	3.456e+06	3.79517e+06	2.51579e+06	1.43857e+06	4.36849e+06	2.92325e+06	4.46624e+06	1.34432e+06	1.18746e+06	1.01906e+06	668257	1.3579e+06	1.62028e+06	2.86313e+06	1.14797e+06	0.422066	1.59	0.139229	3.01659	0.37462	up
Furmecyclox	Furmecyclox	C18912		C14H21NO3	251.1521	Organoheterocyclic compounds	Furoic acids	Furoic acid derivatives	707695	1.24787e+06	555216	1.0071e+06	1.28286e+06	1.5329e+06	1.00398e+06	70574	71451.6	34831.4	48748.1	41015.1	88839.2	188230	159646	0.000201377	3.98	4.17195e-06	15.873	3.69599	up
g-Butyrobetaine	3-Dehydroxycarnitine			C7H15NO2	145.1103	Fatty Acyls	Fatty esters	Acyl carnitines	6.14236e+06	3.34496e+06	4.3742e+06	2.92551e+06	4.80152e+06	2.10115e+07	6.92304e+06	2.29551e+06	2.36273e+06	1.85995e+06	1.3802e+06	961329	2.95571e+06	2.37976e+06	1.20186e+06	0.0100865	1.3	0.000737398	2.46914	1.99626	up
Gabapentin	Gabapentin		HMDB0005015	C9H17NO2	171.1259	Organic acids	Amino acids and peptides	Amino acids	1.57872e+06	3.11912e+06	1.00354e+06	1.3564e+06	1.20853e+06	3.96792e+06	1.35962e+06	422574	434155	988398	1.14974e+06	488289	1.03811e+06	3.57977e+06	800972	0.824959	0.17	0.561111	1.10193	0.0835678	up
Galactonic acid	Galactonic acid	C00880	HMDB0000565	C6H12O7	196.058	Carbohydrates	Monosaccharides	Sugar acids	5.08922e+07	9.04498e+07	1.35294e+08	9.59215e+07	9.91558e+07	1.488e+08	2.37267e+08	4.51318e+07	2.51145e+07	2.00675e+07	1.5396e+07	2.06992e+07	2.58917e+07	2.01891e+07	1.96074e+07	4.00956e-05	2.28	4.35515e-06	4.85437	4.3969	up
gamma-Glu-Glu	gamma-Glutamylglutamic acid			C10H16N2O7	276.0958	Organic acids	Amino acids and peptides	Dipeptides	249673	352358	2.55671e+06	1.35409e+06	1.2875e+06	934453	1.67827e+06	1.62569e+06	793817	363861	1.44813e+06	921121	280913	1.19028e+06	213463	0.484814	0.24	0.390601	0.194263	0.314425	up
gamma-Glutamylleucine	gamma-Glutamylleucine		HMDB0011171	C11H20N2O5	260.1372	Organic acids	Amino acids and peptides	Dipeptides	8.97598e+06	1.48516e+07	1.36951e+07	9.86726e+06	1.59453e+07	2.42037e+07	3.92377e+07	1.27251e+07	2.38996e+07	1.65196e+07	1.24024e+07	1.18566e+07	1.09955e+07	2.70977e+07	1.33791e+07	0.661094	-0.85625	0.579783	0.029633	0.179736	down
Gamma-Hydroxybutyric acid	4-Hydroxybutyric acid			C4H8O3	104.0473	Fatty Acyls	Fatty acids	Hydroxy FA	3.7375e+07	7.90698e+07	4.63884e+07	2.81734e+07	4.01096e+07	6.90476e+07	5.72872e+07	1.25571e+07	1.89225e+07	2.4279e+07	2.52552e+07	1.75005e+07	1.54029e+07	3.17153e+07	1.49861e+07	0.0161475	1.45	0.00142819	2.73973	1.79189	up
Genistein 4'-O-glucuronide	Genistein 4'-glucuronide		HMDB0041737	C21H18O11	446.0849	Polyketides	Flavonoids	Isoflavonoids	80830.5	194304	68873.1	66729.9	714686	156769	72406.8	60455.3	59268.4	53006.2	57033.1	83069	62789	297057	60074.1	1	0.93	0.999471	1.9084	8.37051e-09	up
Gentiopicrin	Gentiopicrin			C16H20O9	356.1107	Prenol Lipids	Isoprenoids	C10 isoprenoids	21810.2	24688.7	21717.7	23990.1	27685.6	25631.6	128964	22069.9	34662.5	22790.7	23055.8	23689.8	40650.8	63171.6	32231.5	1	-0.18	1	0.882613	9.5859e-10	down
Gentisic acid	Gentisic acid			C7H6O4	154.0266	Benzenoids	Benzenes	Hydroxybenzoic acids	1.27365e+07	1.462e+08	1.40497e+08	2.50833e+07	1.13266e+08	1.63233e+08	1.99859e+08	6.54127e+07	5.44422e+07	4.62419e+07	5.211e+07	5.95957e+07	7.67573e+07	7.43724e+07	8.56437e+07	0.460973	2.795	0.383874	4.02414	0.336324	up
Geranyl acetate	Geranyl acetate	C09861	HMDB0035157	C12H20O2	196.1463	Fatty Acyls	Fatty esters	Wax monoesters	142752	376217	261872	251137	7.44681e+06	287328	360473	204479	200820	110744	184242	931263	193930	1.16189e+06	217493	0.724192	0.315	0.565889	1.24301	0.140146	up
Geranylacetone	Geranyl acetone			C13H22O	194.1671	Prenol Lipids	Isoprenoids	C10 isoprenoids	53306.9	24347.5	23817	50000.6	55633.7	37402.6	31179.8	13719.8	89181.2	34050.6	50003.2	93297.7	47247	511844	33734.7	0.718356	-0.54	0.255431	0.685871	0.14366	down
Ginkgotoxin	Ginkgotoxin			C9H13NO3	183.0895	Alkaloids	Pyridine alkaloids	Nicotinic acid alkaloids	1.83355e+06	2.12279e+06	2.40779e+06	2.16777e+06	1.33584e+07	1.66662e+06	1.86057e+06	995902	2.74654e+06	7.60076e+06	1.01742e+06	1.39976e+06	1.04436e+06	1.82392e+06	937689	1	0.62	0.514829	1.53374	8.37051e-09	up
gitogenin	Gitogenin			C27H44O4	432.324	Sterol Lipids	Sterols	Spirostanols	63512	9106.61	22204.8	5637.73	34484.6	13567.1	66121.9	391293	5767.35	7202.45	10585.4	137150	452692	186973	414482	0.367808	-2.87	0.221619	0.137005	0.434379	down
Gln-Glu	Gln-Glu			C10H17N3O6	275.1117	Organic acids	Amino acids and peptides	Dipeptides	3.63981e+07	5.3893e+07	3.55462e+07	2.70362e+07	5.34681e+07	4.76642e+07	7.41377e+07	3.0914e+07	4.81091e+07	3.85086e+07	3.34557e+07	3.64707e+07	3.23168e+07	7.52795e+07	2.83585e+07	1	0.335	0.835993	1.23916	4.66455e-09	up
Glu-Gly	Glu-Gly			C7H12N2O5	204.0746	Organic acids	Amino acids and peptides	Dipeptides	1.83347e+06	4.5821e+06	5.1336e+06	2.24626e+06	7.02141e+06	3.40373e+06	4.68413e+06	1.78814e+06	2.86068e+06	4.25421e+06	3.49137e+06	4.73274e+06	2.42584e+06	2.11443e+07	1.06721e+07	0.739489	-1.365	0.463762	0.213675	0.131068	down
Glu-Met	Glu-Met			C10H18N2O5S	278.0936	Organic acids	Amino acids and peptides	Dipeptides	3.32644e+06	9.02317e+06	94811.3	95525.1	3.70166e+06	455229	165563	2.70531e+06	5.26949e+06	6.04374e+06	76852.1	4.89102e+06	5.29901e+06	1.29171e+07	6.16731e+06	0.404807	-3.54	0.250401	0.0861475	0.392752	down
glu-ser	Glu-Ser			C8H14N2O6	234.0852	Organic acids	Amino acids and peptides	Dipeptides	545922	3.41336e+06	2.27374e+06	285586	1.47855e+08	475569	221340	301345	280138	159466	138607	270735	1.04535e+06	305011	300033	0.148392	2.34	0.0289985	5.07614	0.82859	up
glu-thr	Glu-Thr			C9H16N2O6	248.1008	Organic acids	Amino acids and peptides	Dipeptides	8.45066e+06	1.12081e+07	1.4779e+07	9.41856e+06	1.09092e+07	8.47862e+06	1.27766e+07	4.44769e+06	5.1396e+06	5.874e+06	3.12822e+06	4.41432e+06	6.62589e+06	9.56669e+06	5.94415e+06	0.0119276	0.895	0.00178851	1.84502	1.92345	up
glu-tyr	Glu-Tyr			C14H18N2O6	310.1165	Organic acids	Amino acids and peptides	Dipeptides	2.88881e+06	5.50182e+06	1.11768e+06	423717	6.73892e+06	2.37529e+06	3.49058e+06	4.46699e+06	5.75235e+06	1.71724e+06	78737.4	4.54027e+06	2.83243e+06	3.07792e+06	4.77792e+06	1	-0.39	0.997522	0.765697	9.5859e-10	down
Glutaric acid	Glutaric acid			C5H8O4	132.0423	Fatty Acyls	Fatty acids	Dicarboxylic acids	1.91964e+07	1.49582e+07	1.95167e+07	2.12708e+07	2.58962e+07	2.15184e+07	4.16241e+07	4.49766e+07	8.40988e+06	1.92497e+06	5.07605e+06	3.96415e+07	1.01561e+07	4.13929e+07	9.19205e+07	0.00949043	0.923333	0.00312324	0.0822887	2.02271	up
Glutarylcarnitine	CAR DC5:0			C12H21NO6	275.1369	Fatty Acyls	Fatty esters	Acyl carnitines	110079	582490	749227	601488	278629	4.01229e+06	2.8639e+06	736298	645742	650833	169586	144324	1.37701e+06	632838	347958	0.51478	0.59	0.494005	1.17028	0.288378	up
Gly-His	Gly-His			C8H12N4O3	212.0909	Organic acids	Amino acids and peptides	Dipeptides	3.85876e+06	3.37532e+06	4.14933e+06	7.46354e+06	2.69236e+06	4.26764e+06	2.85163e+06	23911.9	25146.7	24213.6	24773.7	40425.5	24311.7	53430.4	22560.5	9.41204e-05	7.23	1.41574e-06	142.857	4.02632	up
Gly-Lys	Gly-Lys			C8H17N3O3	203.127	Organic acids	Amino acids and peptides	Dipeptides	1.35597e+07	2.77092e+07	8.40484e+06	1.82363e+07	1.34394e+07	4.12237e+07	3.62336e+07	2.08896e+06	2.21798e+06	1.56479e+06	1.27203e+06	1.56677e+06	1.51013e+06	935556	913324	0.00690747	4.14	0.000459917	17.5439	2.16068	up
gly-phe-phe	Gly-Phe-Phe			C20H23N3O4	369.1689	Organic acids	Amino acids and peptides	Tripeptides	3.73186e+06	4.85818e+06	4.25058e+06	4.8448e+06	985165	8.5152e+06	3.24258e+06	288121	126489	357977	443034	607993	288753	1.40916e+06	321270	0.024315	3.36	0.00248478	10.3093	1.61413	up
Glycerol 3-phosphate	sn-Glycero-3-phosphate			C3H9O6P	172.0137	Organic acids	Organic phosphoric acids	Organic phosphoric acids	6.21852e+06	8.49429e+06	8.98594e+06	4.55878e+06	7.03626e+06	9.17367e+06	7.92611e+06	2.31296e+06	3.54005e+06	5.47796e+06	5.07081e+06	5.81458e+06	5.66731e+06	1.15345e+07	5.90335e+06	0.365824	0.51	0.219731	1.42248	0.436728	up
Glycochenodeoxycholic acid	Glycochenodeoxycholic acid			C26H43NO5	449.3141	Sterol Lipids	Bile acids	C24 Bile acids	5836.68	5919.11	6028.12	6435.36	9225.77	6537.8	6131.42	882092	6676.52	6133.54	5813.64	105413	199589	222587	538591	0.0571427	-4.64	0.021801	0.0402059	1.24304	down
Glycylproline	Gly-Pro		HMDB0000721	C7H12N2O3	172.0848	Organic acids	Amino acids and peptides	Dipeptides	2.85872e+06	4.22271e+06	5.95282e+07	2.1814e+06	3.01266e+06	8.19566e+06	3.81499e+06	1.36099e+06	431873	1.14477e+06	574281	790487	1.01639e+06	1.78316e+06	794706	0.0283907	2.175	0.00314686	4.33839	1.54682	up
Glyphosate	Glyphosate	C01705		C3H8NO5P	169.014	Organic acids	Amino acids and peptides	Amino acids	137568	560317	336392	111957	542720	79770.5	139677	127790	72799.2	106325	120668	448552	59309.4	713829	100498	1	0.98	0.983861	1.97239	8.37051e-09	up
guaiacol sulfate	Guaiacol sulfate			C7H8O5S	204.0092	Organic acids	Arylsulfates	Phenylsulfates	1.95936e+06	6.20894e+06	8.9923e+06	2.8154e+06	6.06834e+06	9.17045e+06	1.05311e+07	1.10156e+06	108424	114228	112774	174285	226280	202386	116486	6.98449e-06	5.42	6.45419e-07	43.4783	5.15587	up
Guanidinoethyl sulfonate	Taurocyamine			C3H9N3O3S	167.0365	Organic acids	Sulfonic acids	Sulfonic acids	754615	1.08711e+06	1.56951e+06	661446	2.13829e+06	1.54718e+06	499234	808332	890808	819541	618733	932735	951683	593284	1.02255e+06	1	0.56	0.637188	1.47929	8.37051e-09	up
Guanine	Guanine	C00242	HMDB0000132	C5H5N5O	151.0494	Nucleic acids	Purines	Hypoxanthines	2.89681e+07	2.74335e+07	2.45529e+07	5.4989e+06	1.24078e+07	7.03122e+06	1.06773e+07	68624.7	47599.1	22537.7	579189	424838	42374.6	142045	52851.3	0.00585045	6.34	0.000358952	83.3333	2.23281	up
Gynocardin	Gynocardin	C08331	HMDB0029913	C12H17NO8	303.0954	Carbohydrates	Glycosyl compounds	Cyanogenic glycosides	117005	1.02807e+06	517430	253167	698554	4.98908e+06	262031	399944	294954	171264	55094.5	60492.9	91782.7	318489	61037.3	0.244202	1.83	0.0564778	3.5461	0.612251	up
Harpagoside	Harpagoside			C24H30O11	494.1788	Prenol Lipids	Isoprenoids	C10 isoprenoids	4.72628e+06	2.78475e+07	7.83864e+06	2.90443e+06	2.00175e+07	3.32982e+06	3.90408e+06	2.29573e+06	1.61357e+06	2.2467e+06	2.24437e+06	8.48161e+06	2.74601e+06	8.45629e+06	1.31585e+06	0.692314	1.57	0.245137	2.83688	0.159697	up
Hematoxylin	Haematoxylin	C09931		C16H14O6	302.079	Polyketides	Flavonoids	Coumarins	28559.1	345481	21574.8	26086.1	552189	392347	513903	23091.2	86639.7	113938	64564.8	30073.9	144543	102631	27795.5	0.520058	2.19	0.344691	4.56621	0.283948	up
Hendecanedioic acid	Undecanedioic acid			C11H20O4	216.1362	Fatty Acyls	Fatty acids	Dicarboxylic acids	35404.2	47753.1	17892.9	27744.3	48405.1	193260	252842	248560	23576.7	72833.7	15856.1	120902	603420	388908	666741	0.442892	-1.95	0.282177	0.258532	0.353703	down
Heptanoic acid	Heptylic acid	C17714	HMDB0000666	C7H14O2	130.0994	Fatty Acyls	Fatty acids	Saturated FA	62982.1	408095	443969	42850.2	373752	629028	1.04792e+06	511466	61150.3	46515.4	39996.9	569775	1.25054e+06	2.21309e+06	29199.5	0.997865	0.51	0.888399	1.4245	0.000928162	up
Hexaconazole	Hexaconazole	C18466		C14H17Cl2N3O	313.0749	Benzenoids	Halobenzenes	Dichlorobenzenes	82323.7	5.97814e+06	68418.2	54114	901564	58589.8	65083.4	26920.3	30690.8	28009.7	25066.3	41513.1	28706.2	7.77566e+06	28334.7	1	1.12	0.985693	2.17391	8.37051e-09	up
Hexadecanamide	Palmitamide			C16H33NO	255.2562	Fatty Acyls	Fatty amides	Primary amides	1.94003e+07	2.42612e+07	1.45838e+07	1.81492e+07	4.8491e+07	1.40201e+08	2.67495e+07	108259	38504.1	2.99417e+07	1.41554e+07	4.71226e+07	7.28914e+06	7.00628e+07	4.52501e+06	1	-0.23	0.619635	0.851789	8.37051e-09	down
Hexahydropyridine	Piperidine			C5H11N	85.0891	Alkaloids	Lysine alkaloids	Piperidine alkaloids	4.15508e+08	4.33267e+08	5.91481e+08	3.99059e+08	4.26415e+08	5.29228e+08	6.11727e+08	6.305e+08	7.27455e+08	5.83013e+08	5.51892e+08	5.22109e+08	4.89969e+08	7.17475e+08	5.33154e+08	0.916224	-0.1175	0.784048	0.906824	0.0379983	down
Hexanoic acid	Caproic acid	C01585	HMDB0000535	C6H12O2	116.0837	Fatty Acyls	Fatty acids	Saturated FA	5.66165e+07	3.25382e+07	2.42047e+07	3.09161e+07	2.88781e+07	3.07458e+07	2.43872e+07	1.9055e+07	2.1325e+07	3.20201e+07	2.75005e+07	2.67412e+07	2.7305e+07	4.39187e+07	3.92104e+07	0.991861	0.17	0.878824	1.12233	0.0035494	up
Hexanoylcarnitine	CAR 6:0		HMDB0000756	C13H25NO4	259.1784	Fatty Acyls	Fatty esters	Acyl carnitines	1.69374e+06	1.86127e+06	2.42001e+06	2.49283e+06	2.26126e+06	2.07566e+06	934768	1.51956e+06	1.08637e+06	646551	1.87194e+06	1.09609e+06	465646	3.54703e+06	621710	0.623574	1.375	0.315729	2.36967	0.205112	up
Hexanoylglycine	NA-Gly 6:0			C8H15NO3	173.1052	Fatty Acyls	Fatty amides	N-acyl amines	3.65883e+07	4.64489e+07	4.33625e+07	2.79514e+07	3.27997e+07	4.71808e+07	8.6669e+07	4.25083e+07	7.52815e+07	2.96662e+07	5.79623e+07	4.08451e+07	2.27604e+07	4.68423e+07	3.14189e+07	0.5418	1.02667	0.423083	1.39535	0.266161	up
Hippuric acid	Hippuric acid	C01586	HMDB0000714	C9H9NO3	179.0582	Benzenoids	Benzamides	Hippuric acids	2.34831e+07	9.18033e+07	5.24367e+07	5.95785e+07	2.28768e+08	3.11352e+07	7.34632e+07	5.6603e+07	3.94917e+07	1.6207e+07	9.05378e+06	4.93681e+07	1.23005e+07	2.22637e+08	1.71923e+07	0.955293	1.655	0.810092	2.86738	0.0198632	up
Histidylglycine	His-Gly		HMDB0028885	C8H12N4O3	212.0909	Organic acids	Amino acids and peptides	Dipeptides	5.44792e+06	5.85534e+06	6.32997e+06	9.47567e+06	7.54875e+06	1.12969e+07	7.97741e+06	44849.3	46656.6	44256.5	47943.4	54513.6	48530.6	58632.1	46914	2.85302e-05	7.475	3.39109e-07	166.667	4.5447	up
Homocitrulline	Homocitrulline	C02427	HMDB0000679	C7H15N3O3	189.1113	Organic acids	Amino acids and peptides	Amino acids	549333	944336	779059	1.51394e+06	964790	2.31198e+06	3.82268e+06	764823	1.13781e+06	337382	515424	406348	457645	422034	210262	0.317594	1.59	0.0822454	3.02115	0.498128	up
Homovanillic acid	Homovanillic acid	C05582	HMDB0000118	C9H10O4	182.0579	Benzenoids	Benzenes	Hydroxybenzoic acids	92186.9	187984	110081	87823.2	438415	27357.5	85782.7	66700	47469.2	54312	50702.5	132666	51388.7	302535	84166.8	1	0.245	0.907538	1.18343	8.37051e-09	up
Homovanillic acid sulfate	Homovanillic acid 4-sulfate		HMDB0011719	C9H10O7S	262.0147	Benzenoids	Benzenes	Hydroxybenzoic acids	5.59888e+06	1.52612e+07	1.74712e+07	2.3794e+07	2.05873e+07	1.34893e+07	3.23968e+07	3.3812e+06	2.41547e+06	3.00753e+06	669142	1.35572e+06	1.69336e+06	2.4348e+06	713274	0.34076	1.875	0.248135	1.51745	0.467552	up
Hydroxytryptophol	Hydroxytryptophol		HMDB0001855	C10H11NO2	177.079	Alkaloids	Tryptophan alkaloids	Simple indole alkaloids	245534	289133	221343	174222	1.99653e+06	25843.4	83959.7	122258	119786	84493.6	67748.9	287634	129703	1.2259e+06	129493	1	0.61	0.999814	1.52672	8.37051e-09	up
hypaphorine	Lenticin			C14H18N2O2	246.1368	Alkaloids	Tryptophan alkaloids	Tryptamines	417565	50975.9	215583	533596	496624	47029.6	48704.1	39383	45287.3	41179.3	36127.3	42462.6	39456	41096.7	38644.8	0.0089095	2.42	0.00233029	5.34759	2.05015	up
Hypoxanthine	Hypoxanthine	C00262	HMDB0000157	C5H4N4O	136.0385	Nucleic acids	Purines	Hypoxanthines	6.52617e+08	5.69056e+08	3.78531e+08	4.6628e+08	4.87739e+08	3.22493e+08	4.01848e+08	729289	574620	2.1095e+06	3.5771e+07	2.06034e+06	497201	2.25764e+06	501556	0.0691696	5.425	0.0144503	8.62069	1.16008	up
Imidazoleacetic acid	Imidazoleacetic acid			C5H6N2O2	126.0429	Alkaloids	Histidine alkaloids	Imidazole alkaloids	7.53112e+06	9.35414e+06	1.12631e+07	7.83627e+06	1.18198e+07	3.90739e+06	1.0534e+07	7.56862e+06	4.03642e+06	1.44451e+07	2.77164e+06	1.26623e+07	4.25491e+06	1.41136e+07	1.2757e+07	1	-0.35	0.992182	0.785546	8.37051e-09	down
Imidazolelactate	Imidazolelactic acid			C6H8N2O3	156.0535	Alkaloids	Histidine alkaloids	Imidazole alkaloids	2.78799e+06	3.57901e+06	1.78313e+06	2.00852e+06	5.06924e+06	874854	1.29896e+06	1.05427e+06	1.04463e+06	802297	785953	2.74424e+06	1.55673e+06	4.35768e+06	1.89281e+06	1	0	0.882766	1.002	8.37051e-09	down
imidazolinone	Imidazolone			C3H4N2O	84.0324	Organoheterocyclic compounds	Imidazolines	Imidazolinones	1.21007e+07	2.65117e+07	1.72319e+07	1.10104e+07	3.2169e+07	5.16103e+06	1.92953e+07	6.62771e+06	5.36347e+06	9.54502e+06	6.5943e+06	2.2458e+07	8.30708e+06	1.38417e+07	5.61406e+06	0.843991	0.94	0.343977	1.91205	0.0736623	up
Iminoaspartic acid	Iminoaspartic acid	C05840	HMDB0001131	C4H5NO4	131.0219	Fatty Acyls	Fatty acids	Dicarboxylic acids	6.44887e+07	4.71132e+07	8.3511e+07	5.51845e+07	5.35662e+07	6.32974e+07	9.70836e+07	2.37109e+07	1.44955e+07	1.82775e+07	1.13097e+07	1.41102e+07	1.95923e+07	1.48564e+07	1.07977e+07	0.000952343	2.03	3.496e-05	4.08163	3.02121	up
Indole-3-acrylic acid	Indoleacrylic acid			C11H9NO2	187.0633	Alkaloids	Tryptophan alkaloids	Simple indole alkaloids	1.96275e+06	3.03433e+06	2.02962e+06	1.71278e+06	2.8367e+06	2.77165e+06	2.38362e+06	941863	807286	650199	1.01677e+06	1.18457e+06	643692	1.46095e+06	648266	0.251813	1.855	0.0984844	3.21027	0.598921	up
Indole-3-lactic acid	Indole-3-lactic acid			C11H11NO3	205.0739	Alkaloids	Tryptophan alkaloids	Indolecarboxylic acids	8.90427e+07	6.18399e+07	3.41899e+07	8.58591e+07	5.685e+07	8.10659e+07	6.49823e+07	1.42418e+07	1.60995e+07	1.62418e+07	1.20486e+07	1.21741e+07	2.06338e+07	2.45247e+07	8.84504e+06	0.484508	1.37286	0.201054	1.71569	0.314699	up
Inosine	Inosine	C00294	HMDB0000195	C10H12N4O5	268.0808	Nucleic acids	Purines	Purine ribonucleosides	1.58567e+08	1.96959e+08	8.62311e+07	7.76839e+07	1.52417e+08	1.27827e+08	7.6973e+07	22294	23691.6	33480.8	4.40334e+06	119894	21789.1	396135	20244.3	0.00523852	9.8	0.00030158	1000	2.28079	up
Iprovalicarb	Iprovalicarb	C18866		C18H28N2O3	320.21	Benzenoids	Benzenes	Toluenes	6.90348e+06	3.40999e+06	4.86857e+07	6.59617e+06	2.47391e+06	5.97787e+06	5.24888e+06	224159	407036	241599	304853	283924	298049	1.02811e+06	142727	0.0210882	4.2	0.00206238	18.5185	1.67596	up
Isocitric acid	Isocitric acid	C00311	HMDB0000193	C6H8O7	192.027	Organic acids	TCA acids	TCA acids	1.61348e+06	1.88674e+06	3.51367e+06	4.10702e+06	1.86075e+06	3.90381e+06	7.75545e+06	1.06024e+06	1.43797e+06	500871	596186	750370	1.84868e+06	1.05564e+06	2.83587e+06	0.0300826	1.73	0.0100464	3.32226	1.52168	up
Isocytosine	2-Amino-4-hydroxypyrimidine			C4H5N3O	111.0433	Nucleic acids	Pyrimidines	Pyrimidones	6.5794e+07	2.90828e+07	2.25781e+07	6.28675e+07	4.05622e+07	4.94619e+07	4.04959e+07	3.9301e+07	4.2148e+07	3.64844e+07	3.87969e+07	3.65563e+07	3.32921e+07	2.69251e+07	3.61387e+07	0.654029	0.486667	0.368194	1.38058	0.184403	up
Isomaltose	Isomaltose		HMDB0002923	C12H22O11	342.1162	Carbohydrates	Disaccharides	Disaccharides	2.03557e+08	2.28332e+08	1.61589e+08	3.65015e+08	1.10743e+08	1.30658e+08	1.20798e+08	2.77932e+07	3.91253e+06	5.21125e+07	4.76065e+06	6.81289e+06	2.66262e+06	3.8615e+06	2.94469e+06	5.9455e-06	5.22	5.36556e-07	37.037	5.22581	up
Isophorone	Isophorone	C14743	HMDB0031195	C9H14O	138.1045	Organic oxygen compounds	Carbonyl compounds	Cyclohexanones	2.89178e+06	1.29811e+07	4.17774e+06	9.92162e+06	8.37267e+06	1.63717e+07	1.28273e+07	2.43548e+06	2.91849e+06	1.58988e+06	2.94527e+06	2.13315e+06	3.7121e+06	1.03393e+07	2.25241e+06	0.506694	1.42	0.265642	2.6738	0.295254	up
Isoquinoline	Isoquinoline	C06323	HMDB0034244	C9H7N	129.0578	Alkaloids	Tyrosine alkaloids	Isoquinoline alkaloids	8.92235e+06	7.70496e+06	7.88969e+06	8.47237e+06	6.9096e+06	1.46066e+07	8.97052e+06	4.47587e+06	3.81352e+06	2.74378e+06	4.14858e+06	5.7901e+06	5.01258e+06	7.60106e+06	4.14468e+06	0.598984	1.1075	0.41685	1.85615	0.222585	up
Isovalerylglycine	Isovalerylglycine			C7H13NO3	159.0895	Organic acids	Amino acids and peptides	Amino acids	8.77289e+06	4.95927e+07	1.29108e+07	5.32642e+06	1.30379e+08	1.68645e+06	8.63668e+06	3.5232e+06	3.69556e+06	3.92588e+06	3.26933e+06	2.26938e+07	3.32654e+06	2.75999e+07	8.2053e+06	1	0.39	0.823863	1.31234	8.37051e-09	up
Isovanillic acid	3-Hydroxy-4-methoxybenzoic acid		HMDB0060003	C8H8O4	168.0423	Benzenoids	Benzenes	Hydroxybenzoic acids	3.89709e+06	3.65797e+06	2.87202e+06	4.80384e+06	6.11485e+06	3.96994e+06	3.91373e+06	363430	409884	310134	277874	798766	1.27105e+06	1.32689e+06	473423	0.183424	2.70667	0.0550374	3.77358	0.736544	up
Itaconic acid	Itaconic acid			C5H6O4	130.0266	Fatty Acyls	Fatty acids	Dicarboxylic acids	4.11614e+06	1.74795e+07	1.17497e+07	1.76678e+07	1.61939e+07	1.48619e+07	1.07312e+07	2.74242e+06	3.78082e+06	4.03745e+06	2.29006e+06	5.28155e+06	2.30322e+06	1.0458e+08	5.70939e+06	0.665489	1.44667	0.573729	1.74622	0.176859	up
Jasmone	cis-Jasmone	C08490	HMDB0035601	C11H16O	164.1201	Fatty Acyls	Octadecanoids	Jasmonic acids	858088	1.43589e+06	1.47429e+06	2.07301e+06	853909	5.6613e+06	3.25625e+06	1.25593e+06	612527	634487	535970	566969	1.24754e+06	2.32889e+06	736122	0.511229	1.48	0.154998	2.7933	0.291384	up
Juniperic acid	Juniperic acid			C16H32O3	272.2351	Fatty Acyls	Fatty acids	Hydroxy FA	495130	565165	972062	471597	742525	2.63359e+06	1.19361e+06	5.93213e+06	778915	2.47116e+06	4.15455e+06	5.66129e+06	7.08095e+06	2.80584e+06	6.06975e+06	0.00203859	-2.72	0.000400997	0.151286	2.69067	down
Ketorolac	Ketorolac	C07062	HMDB0014608	C15H13NO3	255.0895	Organic oxygen compounds	Carbonyl compounds	Other carbonyl compounds	8883.16	8529.4	7941.77	9655.14	7459.3	71093.6	155941	9362.62	10881.6	9157.16	7494.62	7722.08	19295.6	8373.2	8673.26	0.614251	-0.01	0.428698	0.996016	0.211654	down
Kojic acid	Kojic acid	C14516	HMDB0032923	C6H6O4	142.0266	Organoheterocyclic compounds	Pyranones	Pyranones	1.1197e+07	7.85555e+06	4.8304e+06	3.20209e+06	6.00442e+06	1.75586e+07	3.4473e+06	4.81888e+06	6.65235e+06	6.43614e+06	4.91996e+06	4.35434e+06	6.34272e+06	8.77364e+06	6.74802e+06	1	-0.25	0.986766	0.841751	8.37051e-09	down
Kynurenic acid	Kynurenic acid			C10H7NO3	189.0426	Alkaloids	Anthranilic acid alkaloids	Acridone alkaloids	1.11793e+07	2.16318e+07	1.72993e+07	1.3898e+07	1.73273e+07	5.2622e+07	2.8402e+07	6.55142e+06	4.75483e+06	1.92218e+06	2.79595e+06	5.48842e+06	2.1005e+06	9.092e+06	2.88345e+06	0.0982055	2.31667	0.0227824	4.96689	1.00786	up
Kynurenine	Kynurenine			C10H12N2O3	208.0848	Organic acids	Amino acids and peptides	Amino acids	351658	368486	315916	189713	760757	33683.9	183183	113681	123975	42338.2	78964.3	394147	67298.7	655449	92717.1	1	1.03	0.920653	2.04082	8.37051e-09	up
L-(-)-Serine	Serine			C3H7NO3	105.0426	Organic acids	Amino acids and peptides	Amino acids	1.23681e+06	1.77431e+06	1.15353e+06	1.57941e+06	1.69776e+06	1.55383e+06	1.55738e+06	818293	1.33563e+06	1.20433e+06	724188	1.37819e+06	1.06018e+06	2.98942e+06	1.26118e+06	1	0.23	0.999985	1.17371	8.37051e-09	up
L-(+)-Arginine	Arginine			C6H14N4O2	174.1117	Organic acids	Amino acids and peptides	Amino acids	1.52224e+08	2.27775e+08	9.56983e+08	2.31006e+08	2.1084e+08	2.59442e+08	2.58148e+08	7.16852e+07	1.50885e+07	1.88604e+08	2.14174e+08	1.45635e+08	2.14805e+08	2.71999e+08	2.28013e+08	0.493482	0.37	0.148333	1.29702	0.306729	up
L-(+)-Aspartic acid	Aspartic acid			C4H7NO4	133.0375	Organic acids	Amino acids and peptides	Amino acids	26681.1	32255	74378.7	26316.9	36612.2	47130.1	969431	19016.9	23457.8	53015.2	18778.1	30579.4	23720.6	135726	18864.3	1	0.45	0.658251	1.36986	8.37051e-09	up
L-(+)-Citrulline	Citrulline			C6H13N3O3	175.0957	Organic acids	Amino acids and peptides	Amino acids	1.25141e+08	1.36689e+08	1.19857e+08	1.24206e+08	1.44392e+08	1.87691e+08	1.93466e+08	1.04422e+08	1.19445e+08	1.06698e+08	8.80045e+07	1.07861e+08	1.1262e+08	1.1791e+08	1.11956e+08	0.627239	0.725	0.429694	1.44092	0.202567	up
L-(+)-Lactic acid	Lactic acid			C3H6O3	90.0317	Organic acids	Short-chain acids	Short-chain acids	3.00133e+10	2.45779e+10	2.86106e+10	3.31097e+10	2.61516e+10	2.09439e+10	2.46985e+10	1.41066e+10	2.11895e+10	1.80122e+10	2.33456e+10	1.86373e+10	1.55636e+10	1.77608e+10	1.84929e+10	0.00588733	0.52	0.00140939	1.43266	2.23008	up
L-2-Aminoadipic acid	Aminoadipic acid			C6H11NO4	161.0688	Organic acids	Amino acids and peptides	Amino acids	1.40793e+07	1.82877e+07	2.27932e+07	2.29488e+07	2.55562e+07	2.29032e+07	3.44848e+07	8.25784e+06	1.14424e+07	8.63138e+06	8.06006e+06	1.14689e+07	9.25189e+06	1.70072e+07	9.59545e+06	0.0444858	1	0.0055563	2.00401	1.35178	up
L-2-Hydroxyglutaric acid	2-Hydroxyglutaric acid	C03196	HMDB0000694	C5H8O5	148.0372	Fatty Acyls	Fatty acids	Dicarboxylic acids	1.72863e+07	3.46543e+07	2.72122e+07	2.27344e+07	4.6202e+07	2.66975e+07	2.32003e+07	4.16977e+06	591856	2.40631e+06	1.40138e+06	2.99995e+06	3.05868e+06	4.57579e+06	3.98482e+06	9.68325e-07	3.14	7.26345e-08	8.84956	6.01398	up
L-Alanyl-L-proline	Ala-Pro			C8H14N2O3	186.1004	Organic acids	Amino acids and peptides	Dipeptides	1.50321e+06	1.71052e+06	1.10116e+07	786641	2.36565e+06	2.54662e+06	1.18005e+06	224502	335438	256527	64742.1	526617	143708	650828	160234	0.0461541	2.6	0.00581983	6.06061	1.33579	up
L-Ergothioneine	Ergothioneine			C9H15N3O2S	229.0885	Organic acids	Amino acids and peptides	Amino acids	1.05418e+07	1.66594e+07	1.83825e+07	1.84556e+07	1.56372e+07	1.28929e+07	8.91384e+06	1.18602e+07	1.53313e+07	848901	1.10437e+07	8.44076e+06	1.04586e+07	2.4537e+07	5.91009e+06	0.778254	0.55	0.294403	1.46199	0.108879	up
L-Glutamic acid	Glutamic acid	C00025	HMDB0000148	C5H9NO4	147.0532	Organic acids	Amino acids and peptides	Amino acids	1.90959e+07	4.63399e+07	2.9389e+07	2.34297e+07	3.61222e+07	5.9138e+07	4.9422e+07	1.07482e+07	1.15537e+07	1.00656e+07	9.76698e+06	2.27247e+07	7.91123e+06	2.77331e+07	8.13037e+06	0.613074	1.01667	0.407836	1.4985	0.212487	up
L-Glutathione oxidized	Glutathione			C10H17N3O6S	307.0838	Organic acids	Amino acids and peptides	Tripeptides	100985	411312	3.32329e+06	90047.6	687467	549993	1.3117e+06	398018	71740.6	172500	669811	326701	58313.9	445058	94958.9	0.79238	0.26	0.487276	0.78125	0.101067	up
L-Histidine	Histidine			C6H9N3O2	155.0695	Organic acids	Amino acids and peptides	Amino acids	2.76995e+07	4.08459e+07	4.17274e+07	3.66873e+07	3.12306e+07	3.20363e+07	3.84197e+07	2.27777e+07	3.07689e+07	2.11369e+07	1.9127e+07	2.01878e+07	2.74474e+07	4.33264e+07	2.46564e+07	0.500502	0.61	0.150749	1.52207	0.300594	up
L-Phenylalanine	Phenylalanine	C00079	HMDB0000159	C9H11NO2	165.079	Organic acids	Amino acids and peptides	Amino acids	8.20076e+06	7.97923e+06	1.00457e+07	9.11507e+06	8.17604e+06	1.08197e+07	8.27944e+06	7.09907e+06	4.94642e+06	4.86018e+06	4.96426e+06	6.24121e+06	5.32465e+06	4.30744e+06	4.03946e+06	0.195268	0.0883333	0.161631	0.0520052	0.709369	up
L-Pyroglutamic acid	Pyroglutamic acid			C5H7NO3	129.0426	Organic acids	Amino acids and peptides	Amino acids	5.08407e+07	9.02009e+07	8.55067e+07	4.79668e+07	9.35691e+07	1.12212e+08	9.07932e+07	4.76969e+07	3.8355e+07	4.35696e+07	3.33636e+07	5.98487e+07	4.36278e+07	9.24708e+07	3.70253e+07	0.590455	1.04429	0.450772	1.79902	0.228813	up
L-Threonic acid	Threonic acid			C4H8O5	136.0372	Carbohydrates	Monosaccharides	Sugar acids	1.34798e+08	2.87052e+08	2.93302e+08	2.8623e+08	2.90055e+08	3.64134e+08	5.01027e+08	2.79273e+08	1.08293e+08	6.39456e+07	7.00655e+07	7.10294e+07	1.33553e+08	1.72597e+08	1.18421e+08	0.00515654	1.36	0.00120519	2.55754	2.28764	up
L-Threonine	Threonine	C00188	HMDB0000167	C4H9NO3	119.0582	Organic acids	Amino acids and peptides	Amino acids	9.68135e+06	1.99732e+07	2.40789e+07	1.34894e+07	2.06644e+07	1.47843e+07	1.3068e+07	5.42354e+06	5.92952e+06	6.85488e+06	4.51798e+06	1.3289e+07	6.31556e+06	3.29794e+07	6.50778e+06	0.576922	1.68667	0.206506	2.9383	0.238883	up
L-Tyrosine	Tyrosine	C00082	HMDB0000158	C9H11NO3	181.0739	Organic acids	Amino acids and peptides	Amino acids	1.30703e+07	1.54964e+07	5.27526e+07	1.37579e+07	3.74209e+07	1.52139e+07	2.47262e+07	8.61934e+07	4.7213e+07	8.50524e+07	4.42272e+07	6.87132e+07	9.60137e+07	8.91816e+07	5.65128e+07	0.00077044	-2.31	0.000128025	0.201572	3.11326	down
leu-asp	Leu-Asp			C10H18N2O5	246.1216	Organic acids	Amino acids and peptides	Dipeptides	1.87772e+06	3.00385e+06	2.20488e+06	2.94027e+06	2.67037e+06	5.21744e+06	5.22437e+06	343877	308051	199820	234007	292591	446137	552119	612709	0.000952343	3.27	3.50651e-05	9.61538	3.02121	up
Leu-Leu	Leu-Leu			C12H24N2O3	244.1787	Organic acids	Amino acids and peptides	Dipeptides	1.38424e+06	2.32657e+06	1.24338e+08	1.3479e+06	1.04195e+06	593232	1.89655e+06	164738	250757	407126	448794	411909	2.78216e+06	3.16344e+06	1.53782e+06	0.495042	0.82	0.16605	1.04548	0.305358	up
Leu-pro	Leu-Pro			C11H20N2O3	228.1474	Organic acids	Amino acids and peptides	Dipeptides	90883.1	1.30407e+06	163855	75424.5	321731	111938	245945	54452.8	38733.8	38287.4	25514.6	88805.6	52880.8	616125	29926	0.91575	2.4	0.390744	5.29101	0.0382233	up
Leucine	Leucine	C00123	HMDB0000687	C6H13NO2	131.0946	Organic acids	Amino acids and peptides	Amino acids	1.0362e+09	1.41289e+09	1.50367e+09	1.01341e+09	1.38067e+09	1.93592e+09	1.51549e+09	1.40615e+09	1.68061e+09	1.30128e+09	1.22797e+09	1.33715e+09	1.11552e+09	2.51292e+09	1.17876e+09	1	0.01	0.787819	1.002	8.37051e-09	up
Levetiracetam	Levetiracetam	C07841	HMDB0015333	C8H14N2O2	170.1055	Organic acids	Amino acids and peptides	Amino acids	1.08352e+07	1.30977e+07	9.20759e+06	1.69865e+07	9.74705e+06	2.87518e+07	1.20071e+07	1.17933e+06	1.42206e+06	1.66267e+06	2.12911e+06	2.61906e+06	970819	1.53551e+06	1.65576e+06	0.365035	2.985	0.132017	2.57069	0.437665	up
Levulinic acid	Levulinic acid			C5H8O3	116.0473	Fatty Acyls	Fatty acids	Oxo FA	1.52556e+08	1.17999e+08	1.481e+08	1.44262e+08	2.06876e+08	7.69993e+07	8.93757e+07	1.12573e+08	1.02372e+08	1.82363e+08	1.75018e+08	7.29911e+07	1.71088e+08	1.18834e+08	1.68454e+08	1	0.01	0.984346	1.00402	9.5859e-10	up
Linamarin	Linamarin	C01594	HMDB0033699	C10H17NO6	247.1056	Carbohydrates	Glycosyl compounds	Cyanogenic glycosides	51021.1	58185.4	97525.8	43827.4	71502.4	152698	150504	562035	36741.8	32856.9	30302.7	42731.2	29120.9	33711.3	31066.6	0.594011	1.1	0.409377	2.15054	0.226206	up
Linoelaidic Acid	Linoelaidic acid			C18H32O2	280.2402	Fatty Acyls	Fatty acids	Unsaturated FA	490117	200130	144872	339351	342571	1.17041e+06	181082	150056	99088.5	167735	78691.5	119997	58334	213823	72110.5	0.168898	1.44	0.034789	2.7248	0.772374	up
Linoleamide	Linoleamide			C18H33NO	279.2562	Fatty Acyls	Fatty amides	Primary amides	5.72495e+06	3.79709e+06	2.8109e+06	5.56215e+06	4.89528e+06	6.49013e+06	6.85517e+06	897865	747113	8.67939e+06	6.91403e+06	3.71792e+06	3.82916e+06	3.09485e+06	2.93352e+06	1	0.51	0.865637	1.42653	8.37051e-09	up
Linoleyl carnitine	CAR 18:2		HMDB0006469	C25H45NO4	423.3349	Fatty Acyls	Fatty esters	Acyl carnitines	4.10394e+06	4.41508e+06	2.77121e+06	4.77473e+06	2.78648e+06	3.41693e+06	1.08698e+06	2.83436e+06	1.86194e+06	2.11543e+06	3.40553e+06	2.0947e+06	845354	1.09058e+06	839931	0.648623	0.74	0.21912	1.66667	0.188007	up
Lotaustralin	Lotaustralin	C08334	HMDB0033865	C11H19NO6	261.1212	Carbohydrates	Glycosyl compounds	Cyanogenic glycosides	1.34383e+06	2.83035e+06	3.08601e+06	1.6486e+06	2.86615e+06	5.39139e+06	1.54373e+06	454835	373758	490658	136615	369991	517716	1.37345e+06	193943	0.0120015	2.93	0.000935993	7.63359	1.92077	up
LysoPC(22:1(13Z))	LPC 22:1(13Z)			C30H60NO7P	577.4107	Glycerophospholipids	Glycerophosphocholines	LPC	72364.3	78569.2	38879	59922.9	180360	775510	125496	184731	332817	277424	268777	435340	203488	495186	197334	0.274038	-1.71	0.0669811	0.30656	0.562189	down
LysoPC(22:5(7Z,10Z,13Z,16Z,19Z))	LPC 22:5(7Z,10Z,13Z,16Z,19Z)			C30H52NO7P	569.3481	Glycerophospholipids	Glycerophosphocholines	LPC	990767	1.07349e+06	1.02007e+06	960638	3.04352e+06	3.88046e+06	965133	929355	1.72757e+06	1.71688e+06	3.19952e+06	7.76687e+06	1.38638e+06	4.42528e+06	3.21027e+06	0.212707	-1.62	0.0469058	0.326052	0.672218	down
LysoPC(P-18:0)	LPC P-18:0			C26H54NO6P	507.3689	Glycerophospholipids	Glycerophosphocholines	O-LPC	588842	702006	808119	644567	1.29188e+06	1.88723e+06	924936	699483	621874	733072	628974	1.10129e+06	415362	1.49208e+06	594017	1	0.24	0.919513	1.18203	8.37051e-09	up
Maleamic acid	Maleamic acid			C4H5NO3	115.0269	Fatty Acyls	Fatty acids	Unsaturated FA	2.08763e+07	3.41336e+07	1.19719e+07	2.22568e+07	3.56525e+07	6.8883e+07	4.37984e+07	9.59503e+06	1.35887e+07	5.57221e+06	2.08872e+06	3.83294e+06	4.68821e+06	1.41141e+07	1.83624e+06	0.502253	1.715	0.476192	2.18579	0.299078	up
Maleic acid	Maleic acid	C01384	HMDB0000176	C4H4O4	116.011	Fatty Acyls	Fatty acids	Dicarboxylic acids	268130	126892	1.2388e+06	1.20878e+06	1.61794e+06	1.40995e+06	1.27961e+06	3.28144e+07	64611.1	126104	3.12776e+06	2.68163e+07	9.67878e+06	2.65182e+07	9.95051e+06	0.30002	-2.99	0.170803	0.126215	0.522849	down
Maleimide	Maleimide	C07272		C4H3NO2	97.0164	Organoheterocyclic compounds	Pyrrolidones	Pyrrolidones	229217	306467	377686	238823	281098	271434	408611	161824	211341	156752	98899.3	141839	220706	194603	121608	0.570319	0.92	0.351193	1.83824	0.243882	up
metharbital	Metharbital			C9H14N2O3	198.1004	Nucleic acids	Pyrimidines	Barbituric acid derivatives	6.58615e+06	4.46334e+06	2.15455e+06	1.09549e+07	2.80574e+06	1.4335e+07	1.00292e+07	584558	188270	89378.3	204684	212600	343504	285851	149007	0.00227794	5.15	0.000100738	35.7143	2.64246	up
Methionine sulfoxide	Methionine sulfoxide	C02989	HMDB0002005	C5H11NO3S	165.046	Organic acids	Amino acids and peptides	Amino acids	6.73754e+06	1.2098e+07	1.51782e+07	8.63134e+06	1.67874e+07	1.29599e+08	2.39159e+07	4.57481e+06	5.48343e+06	8.93142e+06	2.89417e+06	5.96886e+06	1.38613e+07	2.29358e+07	6.04108e+06	0.239415	1.4	0.0549342	2.6455	0.620848	up
methoxyresorcinol	Methoxyresorcinol			C7H8O3	140.0473	Benzenoids	Phenols	Other phenols	4.00911e+06	2.84272e+06	2.06497e+06	1.5057e+06	4.48597e+06	124095	1.44986e+06	872852	837830	507590	790028	1.98918e+06	865606	4.86723e+06	825636	1	1.09	0.998412	2.1322	8.37051e-09	up
Methyl 4-hydroxycinnamate	Methyl p-coumarate			C10H10O3	178.063	Organic acids	Phenylpropanoids	Cinnamic acids	90598.9	74817.4	111059	62347.9	248630	33255.4	73764.9	55720.8	64372	49655.5	41714.7	123541	54751.4	257128	33407.7	1	0.21	0.976112	1.15473	8.37051e-09	up
Methyl Jasmonate	Methyl jasmonate			C13H20O3	224.1412	Fatty Acyls	Octadecanoids	Jasmonic acids	3.91146e+06	2.07328e+06	2.20035e+06	2.71525e+06	2.63719e+06	3.2407e+06	2.12687e+06	590355	1.48655e+06	2.18239e+06	2.32492e+06	3.10046e+06	3.72866e+06	4.05488e+06	6.25678e+06	1	-0.04	0.965849	0.971817	9.5859e-10	down
Methyldopa	Methyldopa	C07194	HMDB0011754	C10H13NO4	211.0845	Organic acids	Amino acids and peptides	Amino acids	8.64289e+06	1.03669e+07	5.13879e+06	9.77812e+06	8.79911e+06	2.13956e+07	1.71693e+07	2.50485e+06	2.96309e+06	1.89173e+06	2.10859e+06	1.71545e+06	2.02186e+06	3.46897e+06	3.98549e+06	0.0466799	1.77	0.00595122	3.40136	1.33087	up
Methylhippuric acid	Methylhippuric acid			C10H11NO3	193.0739	Benzenoids	Benzamides	Hippuric acids	2.25248e+08	2.94422e+08	7.23388e+07	2.75226e+08	2.41853e+08	1.06142e+08	1.43159e+08	2.34261e+07	6.36508e+06	9.79848e+06	1.03721e+07	5.22207e+06	8.89075e+06	1.73297e+07	41853.5	0.00105421	4.59	0.000186003	24.3902	2.97707	up
Methylimidazoleacetic acid	Methylimidazoleacetic acid	C05828	HMDB0002820	C6H8N2O2	140.0586	Alkaloids	Histidine alkaloids	Imidazole alkaloids	3.78537e+07	4.86936e+07	3.53735e+07	4.59257e+07	4.33185e+07	7.97415e+07	7.74878e+07	7.83326e+06	4.51013e+06	4.84629e+06	2.79763e+06	1.22854e+07	4.59153e+06	1.42626e+07	3.61385e+06	0.0132499	3.27	0.00109372	9.52381	1.87779	up
METHYLSUCCINIC ACID	Methylsuccinic acid			C5H8O4	132.0423	Fatty Acyls	Fatty acids	Dicarboxylic acids	7.11071e+06	7.35706e+06	6.94822e+06	8.2447e+06	7.31218e+06	4.85637e+06	4.78388e+06	4.69972e+06	2.28966e+06	984277	935051	3.47251e+06	1.73576e+06	4.79706e+06	7.07118e+06	0.0251699	1.3	0.00805795	2.46914	1.59912	up
methylxanthine	Methylxanthine			C6H6N4O2	166.0491	Nucleic acids	Purines	Xanthines	7.46878e+06	5.23902e+06	2.91652e+06	5.31574e+06	4.99364e+06	1.81416e+06	4.08973e+06	14262	16259.5	14839.1	41562.4	21543.3	15208.1	30816.9	14945.3	0.000952343	7.72	3.5286e-05	200	3.02121	up
Methyprylon	Methyprylon		HMDB0015239	C10H17NO2	183.1259	Organoheterocyclic compounds	Piperidinones	Piperidinones	338060	176601	310108	102464	169542	78131.6	325777	64095.7	86727.7	71746.5	35320.5	127425	31702.9	2.4064e+06	23569.6	1	1	0.879483	1.99601	8.37051e-09	up
Metirosine	Metyrosine			C10H13NO3	195.0895	Organic acids	Amino acids and peptides	Amino acids	1.46212e+06	2.19783e+06	1.92456e+06	1.91958e+06	6.65005e+06	2.27495e+06	1.63553e+06	437721	506127	520567	547203	1.05495e+06	553617	1.51976e+06	471383	0.00778372	1.91	0.000538038	3.77358	2.10881	up
Mevalonic acid	Mevalonic acid	C00418	HMDB0000227	C6H12O4	148.0736	Fatty Acyls	Fatty acids	Hydroxy FA	2.02409e+06	4.46207e+06	6.65395e+06	5.07506e+06	5.00951e+06	6.50582e+06	8.92469e+06	1.22086e+06	1.00281e+06	132917	1.12005e+06	1.09492e+06	748481	2.65373e+06	1.40641e+06	0.0064976	2.66	0.00185433	5.41516	2.18725	up
Mimosine	Mimosine	C04771	HMDB0015188	C8H10N2O4	198.0641	Organic acids	Amino acids and peptides	Amino acids	1.82851e+06	418836	1.99747e+06	1.78394e+06	749457	1.94602e+06	2.76038e+06	78298.5	84184.9	73736.4	82279.3	82491.6	79190.6	82173	79866.8	2.22241e-06	4.5	1.8495e-07	22.7273	5.65318	up
Mono(5-carboxy-2-ethylpentyl) phthalate	Mono-(2-ethyl-5-carboxypentyl) phthalate			C16H20O6	308.126	Benzenoids	Benzenes	Phthalate esters	131454	113244	138810	299565	41867.5	13167.5	51911.3	12455.1	8103.62	11833.4	7299.58	7720.24	10123.3	10531.1	9797.07	8.97866e-05	3.51	1.0723e-05	11.3636	4.04679	up
Monoethyl phthalate	Monoethyl phthalate		HMDB0002120	C10H10O4	194.0579	Benzenoids	Benzenes	Phthalate esters	168448	275490	209056	218279	359751	66575.9	337360	128144	24498.6	44465.5	45500.9	34120.4	98854.7	323366	223578	0.422036	2.44	0.120642	5.43478	0.374651	up
Myclobutanil	Myclobutanil	C18477		C15H17ClN4	288.1142	Benzenoids	Halobenzenes	Chlorobenzenes	1.68842e+06	1.15383e+06	1.38958e+06	2.33989e+06	1.06497e+06	334163	632658	28804.6	27098.1	26341	24954.9	43372.5	26563.7	60906.3	24316.1	0.000577198	5.36	1.73822e-05	41.6667	3.23867	up
N-(4-Oxobutyl)-L-glutamine	gamma-Glutamyl-gamma-aminobutyraldehyde			C9H16N2O4	216.111	Organic acids	Amino acids and peptides	Amino acids	367291	751247	428042	788588	721910	1.10104e+06	507486	79772.1	59432.2	41026.9	90740	283478	74279.8	848482	65655.5	0.660781	2.225	0.446889	4.19287	0.179943	up
N-Acetyl-1-aspartylglutamic acid	N-Acetyl-Asp-Glu			C11H16N2O8	304.0907	Organic acids	Amino acids and peptides	Dipeptides	614159	2.45363e+06	2.99651e+06	3.6387e+06	2.63779e+06	3.51822e+06	3.19122e+06	579880	372090	169074	1.08711e+06	1.26251e+06	193391	473573	96557.3	0.0310454	3.03	0.0120442	7.57576	1.508	up
N-acetyl-L-2-aminoadipic acid	N-Acetyl-2-aminoadipic acid			C8H13NO5	203.0794	Organic acids	Amino acids and peptides	Amino acids	2.83748e+06	3.07277e+06	3.01588e+06	2.94815e+06	3.26785e+06	2.19082e+06	3.29153e+06	3.57737e+06	570707	660978	463973	1.03115e+06	1.4337e+06	3.01257e+06	2.62583e+06	0.608216	1.796	0.420051	2.88184	0.215942	up
N-Acetyl-L-aspartic acid	N-Acetylaspartic acid	C01042	HMDB0000812	C6H9NO5	175.0481	Organic acids	Amino acids and peptides	Amino acids	2.16333e+06	3.72595e+06	1.75235e+06	2.73937e+06	3.55724e+06	4.26941e+06	1.72122e+06	305619	444388	188241	373436	411372	345489	491852	237435	0.0653363	2.94	0.00938396	7.63359	1.18485	up
N-Acetyl-L-carnosine	N-Acetylcarnosine			C11H16N4O4	268.1172	Organic acids	Amino acids and peptides	Dipeptides	1.40877e+06	2.08945e+06	2.21493e+06	2.90668e+06	1.49282e+06	2.92578e+06	3.58591e+06	911272	1.03783e+06	844602	1.11834e+06	746258	687655	875406	685534	0.0803852	1.55	0.0127623	2.92398	1.09482	up
N-Acetyl-L-Citrulline	N-Acetylcitrulline			C8H15N3O4	217.1063	Organic acids	Amino acids and peptides	Amino acids	329778	2.80487e+06	3.37438e+06	1.41234e+06	2.56885e+06	4.30522e+06	7.18551e+06	681286	428031	30092.7	408447	454195	31494.6	825032	32706.8	0.0455969	4.03	0.0169704	8.62069	1.34107	up
N-Acetyl-L-cysteine	N-Acetylcysteine	C06809	HMDB0001890	C5H9NO3S	163.0303	Organic acids	Amino acids and peptides	Amino acids	166047	332813	805976	291728	956076	419984	2.65977e+06	53860.5	132014	197750	62628.3	254888	1.21857e+06	997603	1.11608e+06	0.93556	0.903333	0.70998	1.65107	0.0289283	up
N-Acetyl-L-glutamic acid	N-Acetyl-mannosamine	C00624	HMDB0001138	C8H15NO6	221.0899	Carbohydrates	Monosaccharides	Amino sugars	1.67517e+07	5.7247e+07	1.67778e+07	1.98425e+07	2.89347e+07	1.15071e+08	7.06877e+07	1.49953e+06	1.60519e+06	2.48631e+06	816242	1.51965e+06	1.59429e+06	5.64771e+06	600144	0.0022944	4.75	0.000101922	27.027	2.63933	up
N-Acetyl-L-glutamine	N-Acetylglutamine			C7H12N2O4	188.0797	Organic acids	Amino acids and peptides	Amino acids	1.14111e+07	1.1856e+07	8.38653e+06	1.92528e+07	9.66812e+06	1.68573e+07	3.56483e+07	1.40913e+07	3.48508e+07	1.91098e+07	9.5649e+06	7.97193e+06	1.81389e+07	2.12715e+07	1.00373e+07	1	-0.44	0.975678	0.735835	9.5859e-10	down
N-Acetyl-L-leucine	N-Acetylleucine			C8H15NO3	173.1052	Organic acids	Amino acids and peptides	Amino acids	4.4955e+06	8.4849e+06	8.84427e+06	5.21793e+06	1.26908e+07	6.62864e+06	9.79227e+06	9.13692e+06	8.67343e+06	2.25819e+06	2.78957e+06	1.01194e+07	2.00878e+06	1.39227e+07	3.4674e+06	0.85748	0.47	0.61955	1.0917	0.0667762	up
N-Acetyl-L-phenylalanine	N-Acetylphenylalanine	C03519	HMDB0000512	C11H13NO3	207.0895	Organic acids	Amino acids and peptides	Amino acids	3.37258e+07	2.14029e+07	1.71726e+07	2.78488e+07	2.29275e+07	2.2342e+07	2.84891e+07	1.07627e+07	1.70746e+07	6.21061e+06	1.08239e+07	5.43141e+06	6.47987e+06	1.15416e+07	4.89377e+06	0.0522372	-0.28	0.0204862	0.413907	1.28202	down
N-Acetyl-L-tyrosine	N-Acetyltyrosine		HMDB0000866	C11H13NO4	223.0845	Organic acids	Amino acids and peptides	Amino acids	943461	1.76875e+06	1.54788e+06	1.0712e+06	2.74594e+06	1.24648e+06	1.17241e+06	35018.8	139568	115271	96472.1	1.2004e+06	934973	2.00464e+06	191849	0.561182	2.86	0.175733	7.29927	0.250896	up
N-Acetylalanine	N-Acetylalanine			C5H9NO3	131.0582	Organic acids	Amino acids and peptides	Amino acids	3.53922e+07	5.05353e+07	4.28809e+07	4.09839e+07	5.67316e+07	2.91286e+07	2.19147e+07	2.96998e+07	3.49719e+07	1.73369e+06	1.32416e+07	1.5756e+07	4.18366e+06	1.71748e+07	9.04598e+06	0.0206423	1.5	0.00624678	2.82486	1.68524	up
N-Acetylleucylleucine	N-Acetyl-leucyl-leucine			C14H26N2O4	286.1893	Organic acids	Amino acids and peptides	Dipeptides	34933.1	333159	399876	36692.6	188410	835479	1.36773e+06	27817.5	25783.2	25026.8	26529.8	107967	826436	837192	54108.4	0.766195	2.76	0.285263	6.75676	0.115661	up
N-Acetylneuraminic acid	N-Acetylneuraminic acid		HMDB0000230	C11H19NO9	309.106	Carbohydrates	Monosaccharides	Sugar acids	1.42552e+06	2.60793e+06	2.04397e+06	2.07763e+06	2.33477e+06	1.93144e+06	2.9868e+06	656368	589052	643894	577878	1.472e+06	615074	571078	618864	0.000314932	1.75	4.62911e-05	3.367	3.50178	up
N-Acetylornithine	N-Acetylornithine			C7H14N2O3	174.1004	Organic acids	Amino acids and peptides	Amino acids	2.00957e+07	1.01725e+07	7.95128e+06	1.38702e+07	8.80344e+06	7.0694e+06	6.54091e+06	3.75043e+06	3.83126e+06	3.26641e+06	2.91599e+06	4.91595e+06	4.31524e+06	6.18345e+06	3.22094e+06	0.0287884	1.105	0.00629436	2.08333	1.54078	up
N-Acetylvaline	N-Acetylvaline		HMDB0011757	C7H13NO3	159.0895	Organic acids	Amino acids and peptides	Amino acids	3.3607e+06	4.11226e+06	4.12805e+06	3.41913e+06	4.32764e+06	4.34282e+06	6.60586e+06	2.7473e+06	2.20439e+06	1.14521e+06	1.74176e+06	1.7747e+06	1.52725e+06	1.88906e+06	1.54009e+06	3.18367e-05	1.23	3.34625e-06	2.34742	4.49707	up
N-Acetylvanilalanine	N-Acetylvanilalanine		HMDB0011716	C12H15NO5	253.095	Organic acids	Amino acids and peptides	Amino acids	684230	1.03248e+06	299015	758728	4.84251e+06	776610	989240	224039	330217	458282	260994	462375	216864	3.54309e+06	129829	0.94974	1.355	0.477159	2.55102	0.0223954	up
N-Benzylformamide	N-benzylformamide	C15561		C8H9NO	135.0684	Benzenoids	Benzenes	Other benzenes	2.76805e+08	3.08671e+08	6.92216e+08	2.73516e+08	4.05232e+08	3.69508e+08	4.41563e+08	4.83942e+08	4.24781e+08	7.0159e+08	3.35315e+08	4.40042e+08	7.19685e+08	4.7784e+08	3.97542e+08	1	-0.14	0.758056	0.908265	8.37051e-09	down
N-Ethylglycine	N-Ethylglycine		HMDB0041945	C4H9NO2	103.0633	Organic acids	Amino acids and peptides	Amino acids	1.45633e+08	2.36349e+08	1.33175e+08	2.37652e+08	1.8949e+08	1.86659e+08	2.90899e+08	6.91846e+07	4.80737e+07	3.59701e+07	3.03985e+07	4.23039e+07	5.21765e+07	6.85044e+07	5.26751e+07	7.45091e-05	2.15	1.02413e-06	4.42478	4.12779	up
N-Formylmethionine	N-Formylmethionine			C6H11NO3S	177.046	Organic acids	Amino acids and peptides	Amino acids	4.42108e+06	4.56517e+06	4.32187e+06	5.39408e+06	5.27747e+06	4.00484e+06	6.16471e+06	891564	1.7248e+06	403773	120399	1.19061e+06	296585	529712	551276	1.01017e-05	3.08	9.60772e-07	8.47458	4.9956	up
N-Heptadecanoylglycine	NA-Gly 17:0			C19H37NO3	327.2773	Fatty Acyls	Fatty amides	N-acyl amines	11567	9728.32	213026	7253.06	46575.8	45447.3	61445.2	6.43118e+06	4213.31	8041.46	12164.5	448595	5.77621e+06	3.61504e+06	1.14518e+07	0.210318	-5.48	0.109279	0.0223679	0.677123	down
N-lauroylglycine	NA-Gly 12:0			C14H27NO3	257.1991	Fatty Acyls	Fatty amides	N-acyl amines	947684	3.59064e+06	1.68205e+06	586650	2.29832e+06	2.68782e+06	1.00963e+06	3.49156e+06	102474	432546	184691	986935	8.27063e+06	7.84172e+06	4.53857e+06	0.939112	-0.32	0.620799	0.309566	0.0272825	down
N-Methylglutamate	N-Methyl-glutamic acid			C6H11NO4	161.0688	Organic acids	Amino acids and peptides	Amino acids	5.40928e+06	6.5548e+06	5.92491e+06	4.91374e+06	1.49363e+07	2.81418e+06	7.19462e+06	3.77062e+06	3.82427e+06	3.56637e+06	3.44817e+06	5.26285e+06	3.8193e+06	7.61759e+06	3.13776e+06	0.904764	0.71	0.383173	1.63132	0.0434646	up
N-Methylhexanamide	N-Methyl hexanamide			C7H15NO	129.1154	Fatty Acyls	Fatty amides	N-acyl amines	2.916e+07	4.75416e+07	3.9758e+07	2.81659e+07	2.3003e+07	4.40915e+06	2.76403e+07	8.30869e+06	1.95215e+07	1.9171e+07	1.14093e+07	4.54122e+07	2.37853e+07	3.1578e+07	1.99362e+07	1	0.49	0.990707	1.40056	8.37051e-09	up
N-Nitrosoproline	N-Nitrosoproline			C5H8N2O3	144.0535	Organic acids	Amino acids and peptides	Amino acids	120902	4.47765e+06	36783.3	29769.9	334570	36003.2	32190.6	27489.2	25591.3	20813.9	18149.9	95624.8	18342.2	6.28376e+06	16171.3	1	0.51	0.973702	1.42248	8.37051e-09	up
N-Pentacosanoylglycine	NA-Gly 25:0			C27H53NO3	439.4025	Fatty Acyls	Fatty amides	N-acyl amines	4600.37	5309.08	9200.8	4707.64	4786.19	4874.33	5348.06	118980	4666.48	6014.22	4811.79	4707.87	66146	111717	257098	0.103849	-2.89	0.0450921	0.135099	0.983596	down
N-Phenylacetylglutamic acid	N-Phenylacetylglutamic acid		HMDB0059772	C13H15NO5	265.095	Organic acids	Amino acids and peptides	Amino acids	864330	874632	324559	1.16845e+06	784951	272010	310126	64309.2	30101.2	31891.9	30401.2	31457.9	31608.8	32129.5	66691.2	6.44318e-08	4.63	3.01181e-09	25	7.1909	up
N-Propionylmethionine	N-Propionylmethionine		HMDB0094704	C8H15NO3S	205.0773	Organic acids	Amino acids and peptides	Amino acids	1.78088e+07	4.3731e+07	5.05876e+06	2.12777e+07	4.53349e+07	1.06574e+07	1.99822e+07	385246	3.20136e+06	2.19657e+06	2.74951e+06	2.64656e+06	1.5899e+06	7.69154e+06	1.93361e+06	0.0496198	2.69	0.00973043	5.21739	1.30435	up
N-Succinyl-L-diaminopimelic acid	N-Succinyl-L,L-2,6-diaminopimelate			C11H18N2O7	290.1114	Organic acids	Amino acids and peptides	Amino acids	779975	532624	930117	482813	1.5584e+06	1.17103e+06	1.99586e+06	145735	121192	119073	53257.1	81559.2	50762.9	58040.7	217925	0.0295818	3.14	0.00329407	8.84956	1.52898	up
N-Undecanoylglycine	NA-Gly 11:0			C13H25NO3	243.1834	Fatty Acyls	Fatty amides	N-acyl amines	2.10982e+07	6.8018e+07	5.09475e+07	3.82943e+07	4.12118e+07	3.00573e+07	1.16214e+07	8.02959e+07	2.59296e+07	2.06103e+07	2.96479e+07	8.05442e+07	8.28044e+07	5.38296e+07	6.44064e+07	0.518886	-0.63	0.343354	0.647668	0.284928	down
N(6)-[(indol-3-yl)acetyl]-L-lysine	N(6)-[(Indol-3-yl)acetyl]-lysine			C16H21N3O3	303.1583	Organic acids	Amino acids and peptides	Amino acids	3.12506e+06	1.86912e+06	5.74157e+06	3.1165e+06	1.98298e+06	3.35467e+06	1.37932e+06	1.93682e+06	357928	363152	767910	871050	1.30238e+06	2.13665e+06	625594	0.00826136	1.73	0.000582574	3.32226	2.08295	up
N,N-Dimethylsphingosine	N,N-Dimethylsphingosine	C13914	HMDB0013645	C20H41NO2	327.3137	Sphingolipids	Sphingoid bases	Sphingoid base analogs	1.33674e+07	1.14599e+07	6.85743e+06	8.61987e+06	4.33704e+07	6.80772e+07	9.44402e+06	12063.4	13524.9	1.13388e+07	9.05838e+06	1.53367e+07	2.07598e+06	1.71948e+07	1.917e+06	1	-0.12	0.484441	0.921659	8.37051e-09	down
N.pi.-Methyl-L-histidine	3-Methylhistidine			C7H11N3O2	169.0851	Organic acids	Amino acids and peptides	Amino acids	1.17807e+06	1.23661e+06	1.40192e+06	2.14068e+06	1.75722e+06	1.31721e+06	2.12309e+06	253128	294812	265926	464189	545989	354076	852597	330571	0.112367	1.77	0.0198321	3.40136	0.949362	up
N6-Acetyl-L-lysine	N6-Acetyllysine	C02727	HMDB0000206	C8H16N2O3	188.1161	Organic acids	Amino acids and peptides	Amino acids	3.56295e+07	3.5769e+07	3.75049e+07	4.05611e+07	3.69202e+07	6.83941e+07	6.6062e+07	1.85231e+07	1.42352e+07	1.03838e+07	1.1572e+07	7.91564e+06	1.74881e+07	1.90608e+07	1.38599e+07	0.000252052	1.49	6.12557e-06	2.8169	3.59851	up
N6-Me-Adenosine	N6-Methyladenosine			C11H15N5O4	281.1124	Nucleic acids	Purines	Purine ribonucleosides	2.48557e+06	3.44801e+06	3.58958e+06	5.43183e+06	2.69823e+06	3.8281e+06	2.89127e+06	3.86677e+06	2.55351e+06	2.53826e+06	2.08653e+06	1.41009e+06	1.74599e+06	1.80698e+06	2.19986e+06	0.12195	0.68	0.0221064	1.6	0.91382	up
N6-threonylcarbamoyladenosine	N6-Carbamoyl-L-threonyladenosine			C15H20N6O8	412.1343	Nucleic acids	Purines	Purine ribonucleosides	1.8316e+06	300741	1.47343e+06	337915	349273	1.917e+06	1.70989e+06	42194.8	631613	575400	909588	564918	636573	641434	721838	0.547452	1.22	0.368006	2.32558	0.261654	up
N6,N6,N6-Trimethyl-L-lysine	N-6-Trimethyllysine	C03793	HMDB0001325	C9H20N2O2	188.1525	Organic acids	Amino acids and peptides	Amino acids	9.04268e+07	5.35904e+07	7.22839e+07	1.07741e+08	5.8583e+07	9.30554e+07	1.57087e+08	5.66308e+07	5.05523e+07	5.73234e+07	4.3281e+07	4.41003e+07	7.32481e+07	2.32306e+07	5.45879e+07	0.058095	0.91	0.00801989	1.87617	1.23586	up
Nicotinamide	Niacinamide			C6H6N2O	122.048	Alkaloids	Pyridine alkaloids	Nicotinic acid alkaloids	1.43658e+08	2.57237e+08	1.75952e+08	1.62654e+08	3.84956e+08	2.73569e+07	1.17217e+08	2.07917e+08	2.12998e+08	1.61504e+08	2.19381e+08	2.59567e+08	1.84897e+08	1.85984e+08	2.697e+08	0.734792	-0.35	0.512557	0.71048	0.133835	down
Nicotinamide 1-oxide	Nicotinamide N-oxide			C6H6N2O2	138.0429	Alkaloids	Pyridine alkaloids	Nicotinic acid alkaloids	1.49602e+07	2.85429e+07	2.29579e+07	1.11577e+07	2.42748e+07	1.42091e+07	1.33138e+07	3.83337e+06	4.54842e+06	3.70155e+06	6.19164e+06	1.33259e+07	3.07325e+06	6.77639e+07	7.99071e+06	0.721872	1.13667	0.610208	2.10379	0.14154	up
Nicotinuric acid	Nicotinuric acid	C05380	HMDB0003269	C8H8N2O3	180.0535	Alkaloids	Pyridine alkaloids	Nicotinic acid alkaloids	1.7807e+06	5.96229e+06	2.84679e+06	2.05424e+06	4.03425e+06	4.96413e+06	4.47681e+06	325693	767010	144334	286094	4.52476e+06	286456	2.56266e+06	519389	0.624397	2.12	0.527334	3.92157	0.204539	up
Nitrobenzene	Nitrobenzene	C06813	HMDB0041950	C6H5NO2	123.032	Benzenoids	Benzenes	Nitrobenzenes	9.866e+06	1.16544e+07	1.16261e+07	5.4286e+06	6.25943e+06	5.60825e+06	6.52128e+06	156890	405055	563749	618563	386262	577419	341540	562443	6.56231e-09	3.75	2.11001e-10	13.5135	8.18294	up
Norepinephrine sulfate	Norepinephrine sulfate		HMDB0002062	C8H11NO6S	249.0307	Organic acids	Organic sulfuric acids	Arylsulfates	2.44017e+06	3.25827e+06	3.47232e+06	3.74415e+06	3.96277e+06	7.41267e+06	4.58993e+06	1.47423e+06	1.98289e+06	1.48477e+06	1.93587e+06	1.95458e+06	1.60094e+06	2.29838e+06	1.67664e+06	0.503105	1.36	0.27339	1.90114	0.298341	up
Nudifloramide	N1-Methyl-2-pyridone-5-carboxamide			C7H8N2O2	152.0586	Alkaloids	Pyridine alkaloids	Nicotinic acid alkaloids	1.20984e+08	2.38316e+08	1.57911e+08	1.32899e+08	1.69309e+08	2.07182e+08	1.57837e+08	7.19331e+07	4.73082e+07	4.07013e+07	5.46402e+07	9.49411e+07	3.54218e+07	5.44014e+07	4.31519e+07	0.158284	1.59	0.0315937	3.003	0.800564	up
O-behenoylcarnitine	CAR 22:0			C29H57NO4	483.4288	Fatty Acyls	Fatty esters	Acyl carnitines	167911	206347	180825	351820	369743	478380	153011	163747	54929.6	311500	124425	36139.6	66537.2	130245	28438.9	0.078813	1.17	0.0124028	2.24215	1.1034	up
O-heptanoylcarnitine	CAR 7:0			C14H27NO4	273.194	Fatty Acyls	Fatty esters	Acyl carnitines	237905	2.72638e+06	794307	232880	878084	490489	390875	391128	362359	263691	318329	300396	572926	3.76859e+06	171245	0.990209	1.08	0.867339	1.76056	0.00427303	up
o-Toluidine	o-Toluidine			C7H9N	107.0735	Benzenoids	Benzenes	Other benzenes	1.51269e+07	1.51963e+07	1.22232e+07	1.52894e+07	1.54021e+07	1.05891e+07	1.38327e+07	9.10003e+06	9.62693e+06	9.5679e+06	8.87825e+06	1.94012e+07	8.34775e+06	1.28715e+07	9.04291e+06	0.798566	0.352	0.369241	1.15473	0.0976894	up
Oleamide	Oleamide			C18H35NO	281.2719	Fatty Acyls	Fatty amides	Primary amides	4.16412e+07	2.70698e+07	1.63493e+07	4.11955e+07	2.82614e+07	4.29467e+07	4.76482e+07	4.8326e+06	3.66394e+06	6.6539e+07	4.05847e+07	2.19134e+07	2.76447e+07	1.69086e+07	1.8326e+07	1	0.92	0.742669	1.89394	8.37051e-09	up
Oleic acid	Oleic acid	C00712	HMDB0000207	C18H34O2	282.2559	Fatty Acyls	Fatty acids	Unsaturated FA	2.7777e+06	4.74937e+06	2.34811e+06	2.5018e+06	6.24689e+06	3.24522e+06	2.14424e+06	9.3248e+06	4.23701e+06	5.13853e+06	1.27507e+07	1.33721e+07	9.7089e+06	5.94315e+06	1.51055e+07	0.0575943	-1.87667	0.0226412	0.271395	1.23962	down
ophthalmic acid	Ophthalmic acid			C11H19N3O6	289.1274	Organic acids	Amino acids and peptides	Tripeptides	4.62101e+07	1.69503e+07	2.51338e+07	1.60946e+07	3.47759e+07	2.71753e+07	6.33717e+07	1.70288e+06	4.78549e+06	8.35837e+06	4.80605e+06	1.43232e+06	5.81964e+06	2.01662e+06	1.67899e+06	0.0295283	2.45	0.00327046	5.46448	1.52976	up
Orlistat	Orlistat		HMDB0015215	C29H53NO5	495.3924	Organic acids	Amino acids and peptides	Amino acid esters	4.84323e+06	2.7496e+06	4.54576e+06	7.16679e+06	6.00021e+06	199891	3.66798e+06	2.33638e+06	1.18149e+06	393981	268123	3.20816e+06	2.35373e+06	1.67718e+06	1.35077e+06	0.654841	1.6	0.222153	3.03951	0.183864	up
Orotic acid	Orotic acid	C00295	HMDB0000226	C5H4N2O4	156.0171	Nucleic acids	Pyrimidines	Pyrimidine carboxylic acids	4.38658e+06	5.72252e+06	6.31279e+06	5.55422e+06	5.51657e+06	4.86296e+06	1.22754e+07	3.71294e+06	3.9399e+06	3.58233e+06	3.10867e+06	3.71482e+06	5.3248e+06	1.76814e+06	4.92506e+06	0.299217	0.815	0.0954609	1.7331	0.524014	up
Ostruthin	Ostruthin			C19H22O3	298.1569	Prenol Lipids	Isoprenoids	Other Isoprenoids	2.09273e+07	5.38619e+07	3.53637e+07	1.19253e+07	2.07362e+07	2.34833e+07	4.90814e+07	1.23045e+07	1.32241e+07	1.41794e+07	1.59878e+07	1.27135e+07	1.84218e+07	2.24644e+07	1.74004e+07	0.200005	0.663333	0.116364	0.965873	0.698959	up
Otonecine	Otonecine			C9H15NO3	185.1052	Organic nitrogen compounds	Amines	Tertiary amines	844080	1.14796e+06	1.78235e+06	1.36745e+06	3.59537e+06	1.02478e+06	1.62492e+06	2.15348e+06	717178	746598	1.08258e+06	1.8128e+06	716115	2.29256e+06	901039	1	0.47	0.487147	1.38122	8.37051e-09	up
ovalicin	Ovalicin			C16H24O5	296.1624	Organic oxygen compounds	Carbonyl compounds	Cyclohexanones	655358	1.2349e+06	340021	545802	581072	506626	632464	180709	169090	131645	313245	261191	768239	1.27746e+06	2.06187e+06	1	0.85	0.827318	1.79856	8.37051e-09	up
Oxadixyl	Oxadixyl	C18753		C14H18N2O4	278.1267	Benzenoids	Anilides	Anilides	590572	706486	854444	583654	736535	884037	866333	466758	386924	301488	54791.8	181191	324429	634392	439557	0.0230648	1.05	0.00724787	2.07039	1.63705	up
p-Cresol glucuronide	P-Cresol glucuronide			C13H16O7	284.0896	Carbohydrates	Monosaccharides	Sugar acids	4.65725e+07	6.92495e+07	1.42411e+06	1.42246e+08	2.39792e+07	2.8207e+06	4.01432e+06	4.36776e+06	261936	1.28055e+06	5.39071e+06	616675	2.85452e+06	429233	1.19442e+06	0.0382065	4.28	0.0132035	19.2308	1.41786	up
Palmitic Acid	Palmitic acid			C16H32O2	256.2402	Fatty Acyls	Fatty acids	Saturated FA	156784	185596	201832	142345	265108	307125	118325	447908	326177	442295	664091	806333	493159	332526	520888	0.00584516	-1.34	0.00139614	0.394477	2.2332	down
Palmitoleic acid	Palmitoleic acid			C16H30O2	254.2246	Fatty Acyls	Fatty acids	Unsaturated FA	616514	980158	865481	501089	1.53898e+06	1.30124e+06	795188	7.6047e+06	3.22691e+06	5.10114e+06	1.42533e+07	1.71032e+07	1.06246e+07	6.19919e+06	1.56576e+07	0.014244	-3.205	0.00469072	0.102538	1.84637	down
Palmitoyl sphingomyelin	SM 18:1;O2/16:0			C39H79N2O6P	702.5676	Sphingolipids	Phosphosphingolipids	SM	5.18157e+07	8.14438e+06	3.17923e+06	4.90401e+07	3.86048e+06	2.5076e+06	2.57429e+07	2.22961e+07	1.82436e+07	1.95786e+07	2.26723e+07	1.8752e+06	1.80255e+07	6.34641e+06	1.95256e+06	1	-0.2925	0.907612	0.728863	8.37051e-09	down
Palmitoylcarnitine	CAR 16:0			C23H45NO4	399.3349	Fatty Acyls	Fatty esters	Acyl carnitines	2.63997e+07	3.07253e+07	1.83056e+07	2.9213e+07	2.45851e+07	4.10494e+07	1.14528e+07	1.9901e+07	2.07527e+07	1.39325e+07	2.39116e+07	1.36624e+07	5.79049e+06	1.51035e+07	1.6427e+07	1	0.71	0.485771	1.63666	8.37051e-09	up
Panthenol	Pantothenol			C9H19NO4	205.1314	Fatty Acyls	Fatty amides	N-acyl amines	57493.6	2.67377e+06	466650	5.52709e+06	4.97088e+06	353534	227396	367942	338360	41755.4	348020	226071	43912.4	152548	45755.7	0.123945	1.3	0.0562625	2.46305	0.906771	up
Patuletin	Patuletin	C10118	HMDB0030802	C16H12O8	332.0532	Polyketides	Flavonoids	Flavones and Flavonols	179953	63182	160013	148391	89843.8	30329.8	93579.9	18236.4	31518.9	17264.2	24682	29118.9	32807.9	38721.8	46408.8	0.273028	1.54	0.0666797	2.90698	0.563793	up
PC(16:0/0:0)	LPC 16:0/0:0			C24H50NO7P	495.3325	Glycerophospholipids	Glycerophosphocholines	LPC	1.56541e+08	2.90259e+08	1.45838e+08	1.81311e+08	3.68471e+08	4.79887e+08	1.81885e+08	2.15666e+08	2.09839e+08	1.94946e+08	2.16462e+08	2.83724e+08	1.68697e+08	3.43127e+08	2.11284e+08	1	0.13	0.999849	1.09051	8.37051e-09	up
PC(18:1/0:0)	LPC 18:1/0:0			C26H52NO7P	521.3481	Glycerophospholipids	Glycerophosphocholines	LPC	4.74823e+07	6.11204e+07	4.30079e+07	4.74866e+07	1.19432e+08	1.46266e+08	5.8613e+07	5.63332e+07	6.52788e+07	6.49771e+07	8.32154e+07	1.35822e+08	5.25902e+07	1.59027e+08	8.28772e+07	0.711002	-0.48	0.249465	0.719424	0.148129	down
pentobarbital	Pentobarbital			C11H18N2O3	226.1317	Nucleic acids	Pyrimidines	Pyrimidones	1.44923e+06	1.2076e+06	809673	1.12472e+06	1.07397e+06	1.84421e+06	816366	71153.6	36123.3	58886.3	46207.4	65594.4	66372.9	100630	124574	0.000204851	4.07	4.44797e-06	16.6667	3.68856	up
Phaseic acid	Phaseic acid			C15H20O5	280.1311	Prenol Lipids	Isoprenoids	C15 isoprenoids	411898	275981	271985	285131	285201	335497	272869	215015	155848	163534	163520	204630	230374	216233	218272	0.00137655	0.44	0.000257754	1.3587	2.86121	up
Phenol	Phenol	C00146	HMDB0000228	C6H6O	94.0419	Benzenoids	Benzenes	Hydroxybenzoic acids	1.08609e+08	1.13803e+08	7.703e+07	1.08109e+08	1.82704e+08	6.53401e+07	1.02216e+08	4.06021e+07	4.14174e+07	4.97128e+07	2.58067e+07	3.97964e+07	4.55945e+07	9.43542e+07	2.96513e+07	0.5	1.71	0.468775	1.53965	0.30103	up
Phenylacetaldehyde	Phenylacetaldehyde	C00601	HMDB0006236	C8H8O	120.0575	Organic acids	Phenylpropanoids	Cinnamic acids	346811	411440	3.4288e+06	20654.5	107894	473941	2.1784e+06	61897.8	254269	237239	79512.9	118691	197570	237942	21676.4	0.421405	1.38	0.264275	2.60417	0.3753	up
Phenylacetylglycine	Phenylacetylglycine	C05598	HMDB0000821	C10H11NO3	193.0739	Organic acids	Amino acids and peptides	Amino acids	4.99304e+07	6.70351e+07	1.59925e+07	4.39645e+07	5.40144e+07	2.36246e+07	1.76415e+07	3.42771e+06	2.59583e+06	2.40253e+06	2.39475e+06	9.64946e+06	2.19154e+06	2.42057e+07	2.74211e+06	0.518096	3.15	0.475347	6.26959	0.28559	up
Phenylalanylalanine	Phe-Ala		HMDB0028988	C12H16N2O3	236.1161	Organic acids	Amino acids and peptides	Dipeptides	6.52775e+06	7.13284e+06	7.30291e+06	9.89686e+06	7.68802e+06	2.14639e+07	1.06414e+07	28481.5	48177.8	31564.9	27163.1	79237.1	56783.7	176603	27445.7	5.7058e-05	7.51	6.3017e-07	200	4.24368	up
Phenylalanylproline	Phe-Pro			C14H18N2O3	262.1317	Organic acids	Amino acids and peptides	Dipeptides	1.1507e+06	1.67896e+06	1.93321e+07	2.21908e+06	1.18333e+06	4.45482e+06	2.30397e+06	622944	739989	879880	603123	979904	1.04799e+06	1.63401e+06	1.10702e+06	0.126291	1.21	0.0233116	2.30947	0.898629	up
Phenylglyoxal	Phenylglyoxal			C8H6O2	134.0368	Benzenoids	Phenylacetic acids	Phenylacetic acids	4.93776e+06	3.84376e+06	3.70988e+06	5.29508e+06	8.23731e+06	5.94484e+06	4.43351e+06	796571	1.03569e+06	1.03496e+06	1.20694e+06	1.85526e+06	1.2594e+06	1.73709e+06	1.79384e+06	0.127322	1.49	0.0235621	2.80112	0.895098	up
Phenylglyoxylic acid	Phenylglyoxylic acid	C02137	HMDB0001587	C8H6O3	150.0317	Benzenoids	Phenylacetic acids	Phenylacetic acids	194162	277834	266693	161486	643680	25681.3	129345	84712.1	82586.8	104312	122946	353087	79804.7	1.05153e+06	67613.9	1	0.8	0.977795	1.74216	8.37051e-09	up
Phenylhydrazine	Phenylhydrazine	C02304		C6H8N2	108.0687	Benzenoids	Benzenes	Other benzenes	277894	308658	452161	402016	663198	124576	689017	181804	161199	183152	185103	318243	141957	1.0507e+06	142328	1	1.21	0.746879	2.30947	8.37051e-09	up
Picolinic acid	Picolinic acid	C10164	HMDB0002243	C6H5NO2	123.032	Alkaloids	Pyridine alkaloids	Nicotinic acid alkaloids	8.97566e+06	1.22725e+07	8.3782e+06	5.40408e+06	9.503e+06	1.71348e+07	7.95774e+06	3.18845e+06	2.64688e+06	3.19306e+06	3.10663e+06	4.67032e+06	8.82277e+06	1.23005e+07	2.11723e+06	0.491666	1.015	0.20639	1.91388	0.308329	up
Pipecolic acid	Pipecolic acid		HMDB0000070	C6H11NO2	129.079	Organic acids	Amino acids and peptides	Amino acids	1.24924e+08	1.1898e+08	1.06322e+08	1.41601e+08	1.40923e+08	2.05675e+08	1.63894e+08	4.57208e+07	4.37271e+07	4.97033e+07	4.45455e+07	4.93615e+07	5.56883e+07	6.46333e+07	5.30637e+07	6.63536e-05	2.05837	2.13838e-06	0.240087	4.17814	up
Piracetam	Piracetam			C6H10N2O2	142.0742	Organic acids	Amino acids and peptides	Amino acids	2.38569e+06	4.74859e+06	7.87684e+06	2.69175e+06	6.96648e+06	1.60059e+07	1.86182e+07	1.90659e+06	2.06817e+06	2.93696e+06	1.52172e+06	1.89527e+06	5.11798e+06	6.04656e+06	1.69018e+06	0.247147	1.89	0.0574603	3.71747	0.607044	up
Pirbuterol	Pirbuterol	C07807	HMDB0015407	C12H20N2O3	240.1474	Organic nitrogen compounds	Amines	Aralkylamines	2.27267e+06	4.00181e+06	3.1262e+06	4.28421e+06	3.2786e+06	1.06544e+07	3.91861e+06	933098	785953	785826	866175	775989	1.14938e+06	1.3828e+06	915067	0.0138625	2.205	0.00120668	4.57666	1.85816	up
Pivagabine	Pivagabine			C9H17NO3	187.1208	Fatty Acyls	Fatty acids	Amino FA	6.93018e+06	6.37975e+06	1.42491e+07	4.36421e+06	7.35224e+06	7.7127e+06	1.00671e+07	1.07718e+07	2.87387e+06	3.06123e+06	2.44632e+06	9.35145e+06	1.53867e+07	1.49647e+07	824098	0.838281	0.8675	0.536551	1.67715	0.0766102	up
porphobilinogen	Porphobilinogen			C10H14N2O4	226.0954	Organic nitrogen compounds	Amines	Aralkylamines	97808.6	137095	167855	75186.2	204268	29177.4	78492.7	66517.8	52687.7	53291.3	47383.6	239449	48111.2	293620	32143.6	1	1.02	0.996552	2.02429	8.37051e-09	up
Pregnanetriol	Pregnanetriol		HMDB0006070	C21H36O3	336.2664	Sterol Lipids	Steroids	C21 Steroids	18199.5	38079.6	59599.3	20652.3	209211	452376	40250.3	51633.3	103768	101019	42611.2	216073	16729.3	243582	56781.3	1	-1.555	0.758463	0.335627	8.37051e-09	down
Pro-Pro	Pro-Pro		HMDB0011180	C10H16N2O3	212.1161	Organic acids	Amino acids and peptides	Dipeptides	5.01471e+06	4.46442e+06	2.15248e+07	7.00419e+06	6.07162e+06	1.22975e+07	5.49378e+06	290666	291232	446324	299481	508866	264314	1.01256e+06	340962	0.0264088	3.59	0.00428284	6.56814	1.57825	up
Proline	Proline	C16435		C5H9NO2	115.0633	Organic acids	Amino acids and peptides	Amino acids	4.44342e+08	4.95238e+08	5.44636e+08	5.74116e+08	5.89852e+08	4.89166e+08	8.50977e+08	2.64174e+08	4.82616e+08	4.01762e+08	2.23173e+08	3.64783e+08	4.29535e+08	1.14268e+09	2.68999e+08	0.834938	0.366667	0.553316	1.20724	0.0783457	up
propionylcarnitine	CAR 3:0			C10H19NO4	217.1314	Fatty Acyls	Fatty esters	Acyl carnitines	3.36492e+06	2.60078e+06	5.55519e+06	3.40542e+06	3.63441e+06	5.29841e+06	2.7996e+06	926202	1.28227e+06	845684	1.45256e+06	2.66205e+06	1.12594e+06	3.87982e+06	1.25806e+06	0.537131	0.32	0.28392	0.984737	0.26992	up
Propofol	Propofol	C07523	HMDB0014956	C12H18O	178.1358	Benzenoids	Benzenes	Cumenes	953645	1.3169e+06	981504	759825	1.11126e+06	1.09549e+06	1.48492e+06	1.07271e+06	629400	341634	449165	436487	851904	1.85029e+06	663986	0.399409	0.81	0.112105	1.75439	0.398582	up
Propoxur	Propoxur	C14334		C11H15NO3	209.1052	Benzenoids	Phenols	Phenol ethers	2.37258e+06	4.16048e+06	2.9789e+06	3.63559e+06	3.64053e+06	6.60005e+06	3.34887e+06	311545	320240	269116	317564	344630	338687	508217	309102	4.30867e-05	3.52	1.00821e-07	11.4943	4.36566	up
Propylparaben	Propylparaben		HMDB0032574	C10H12O3	180.0786	Benzenoids	Benzenes	Hydroxybenzoic acids	1.54757e+06	1.76111e+06	1.74042e+06	1.78828e+06	1.86282e+06	2.78885e+06	2.4462e+06	460699	329310	381333	338213	536271	370865	5.0715e+06	411876	0.159727	2.15	0.0321046	4.42478	0.796621	up
Protocatechuic acid	Protocatechuic acid			C7H6O4	154.0266	Benzenoids	Benzenes	Hydroxybenzoic acids	185913	285416	318076	167728	356081	23410.3	160275	84404.7	59430.4	58451.8	81846.6	260980	67918.1	332690	60497.9	1	1.47	0.773433	2.77008	8.37051e-09	up
Pyridine	Pyridine	C00747	HMDB0000926	C5H5N	79.0422	Alkaloids	Pyridine alkaloids	Pyridine alkaloids	4.15952e+06	8.28029e+06	5.36677e+06	3.45028e+06	7.4135e+06	672329	2.85717e+06	2.15466e+06	2.24726e+06	2.33757e+06	1.24873e+06	5.61556e+06	2.10969e+06	3.47392e+06	1.73796e+06	1	1.17667	0.818719	2.17234	8.37051e-09	up
Pyridoxal	Pyridoxal	C00250	HMDB0001545	C8H9NO3	167.0582	Alkaloids	Pyridine alkaloids	Nicotinic acid alkaloids	4.08275e+06	5.62485e+06	4.98077e+06	3.61224e+06	5.59787e+06	4.46219e+06	3.94521e+06	2.55237e+06	2.52493e+06	2.42021e+06	1.57179e+06	9.50091e+06	2.60088e+06	5.0336e+06	2.40189e+06	0.751903	0.775	0.665603	1.42806	0.123838	up
Pyridoxamine	Pyridoxamine	C00534	HMDB0001431	C8H12N2O2	168.0899	Alkaloids	Pyridine alkaloids	Nicotinic acid alkaloids	8.35771e+06	1.2122e+07	1.44626e+07	9.97481e+06	9.15356e+06	1.90433e+07	1.36095e+07	5.40697e+06	3.8094e+06	4.74792e+06	3.7422e+06	3.61687e+06	5.08149e+06	7.14441e+06	3.32627e+06	0.66676	1.58	0.412614	1.53689	0.17603	up
pyroglutamine	Pyroglutamine			C5H8N2O2	128.0586	Organic acids	Amino acids and peptides	Amino acids	6.58048e+06	2.00534e+07	2.46785e+07	1.55298e+07	2.66064e+07	1.88038e+07	6.66552e+06	5.39101e+06	4.79696e+06	3.97335e+06	4.62208e+06	7.56956e+06	5.80766e+06	5.09606e+06	4.45733e+06	0.290819	2.02	0.0731681	4.04858	0.536378	up
Pyrrole 2-carboxylate	Pyrrole-2-carboxylic acid			C5H5NO2	111.032	Organoheterocyclic compounds	Pyrrole carboxylic acids	Pyrrole carboxylic acids	4.77853e+06	8.53407e+06	5.51423e+06	6.5266e+06	5.24247e+06	5.80781e+06	4.99688e+06	1.95416e+06	2.89286e+07	1.55403e+06	1.00798e+07	7.67666e+06	1.85299e+06	1.30357e+08	7.93598e+06	1	-0.49	0.594368	0.713267	8.37051e-09	down
Pyruvic acid	Pyruvic acid			C3H4O3	88.016	Organic acids	Short-chain acids	Short-chain acids	5.56165e+08	5.30635e+08	4.26374e+08	6.19523e+08	5.23135e+08	4.55624e+08	4.25361e+08	2.75316e+08	6.26389e+08	3.85308e+08	5.52936e+08	4.83774e+08	2.26963e+08	5.2322e+08	6.84743e+08	0.863904	0.06	0.697838	1.0395	0.0635344	up
Quinoline	Quinoline	C06413	HMDB0033731	C9H7N	129.0578	Alkaloids	Anthranilic acid alkaloids	Quinazoline alkaloids	3.14597e+06	2.00745e+07	9.77181e+06	4.19463e+06	2.27174e+07	2.80379e+07	1.81491e+07	3.66849e+06	6.7966e+06	8.16794e+06	9.58773e+06	9.93729e+06	4.58511e+06	8.37728e+06	1.63614e+07	1	1.19	0.493066	2.28311	8.37051e-09	up
Quinolinic acid	Quinolinic acid			C7H5NO4	167.0219	Alkaloids	Pyridine alkaloids	Nicotinic acid alkaloids	6.29561e+07	7.05506e+07	6.52164e+07	3.1935e+07	4.01819e+07	2.82985e+07	3.83661e+07	467961	910409	95660.2	369207	602799	274229	568884	97722.8	1.27892e-09	6.58	3.00637e-11	100	8.89316	up
Ricinoleic Acid	Ricinoleic acid			C18H34O3	298.2508	Fatty Acyls	Octadecanoids	HODE	1.03252e+06	333766	233992	560909	721275	4.19303e+06	366394	308554	163972	436678	228142	304181	207444	355679	222934	0.447765	1.02	0.12987	2.03252	0.348949	up
Rimantadine	Rimantadine		HMDB0014621	C12H21N	179.1674	Organic nitrogen compounds	Amines	Amines	1.87257e+06	2.98718e+06	1.45672e+06	1.50871e+06	2.72355e+06	137662	1.20252e+06	3.09418e+06	160572	1.35205e+06	321442	817888	726449	3.67596e+06	234758	1	0.86	0.938926	1.81159	8.37051e-09	up
S-Allyl-L-cysteine	S-Allylcysteine			C6H11NO2S	161.0511	Organic acids	Amino acids and peptides	Amino acids	106383	422810	258554	197673	54799.2	1.12251e+06	83761.5	1.12355e+06	701655	718805	803755	482920	548430	1.0495e+06	1.01616e+06	0.2114	-1.82	0.0462391	0.283849	0.674896	down
S-Atrolactic Acid	Atrolactic acid			C9H10O3	166.063	Benzenoids	Benzenes	Phenylpropanes	2.21405e+07	1.71274e+07	1.28162e+07	2.28393e+07	1.84226e+07	3.78211e+07	2.46816e+07	3.81582e+06	7.4817e+06	3.7242e+06	4.07003e+06	5.02866e+06	4.08472e+06	7.42621e+06	4.07168e+06	0.515432	1.715	0.345703	2.7137	0.287829	up
Salicylhydroxamic Acid	Salicylhydroxamic acid			C7H7NO3	153.0426	Benzenoids	Benzamides	Salicylamides	1.24118e+07	2.46552e+07	1.34878e+07	8.41948e+06	3.09364e+07	1.1877e+06	1.08957e+07	9.009e+06	6.42841e+06	6.44034e+06	6.6975e+06	1.31195e+07	8.47384e+06	5.17693e+06	5.85977e+06	1	0.92	0.6663	1.89394	8.37051e-09	up
Salicylic acid	Salicylic acid	C00805	HMDB0001895	C7H6O3	138.0317	Benzenoids	Benzenes	Hydroxybenzoic acids	4.7233e+06	6.75397e+06	5.9522e+06	4.42735e+06	7.22892e+06	3.59207e+06	6.1514e+06	1.16781e+07	2.12803e+06	1.90158e+06	1.94689e+06	3.11783e+06	2.35333e+06	3.67086e+06	2.41573e+06	0.215834	1.265	0.0614445	2.37248	0.66588	up
Scymnol	Scymnol			C27H48O6	468.3451	Sterol Lipids	Sterols	Cholesterols	3932.42	4506.32	3720.92	3961.55	3981.09	3886.91	16006.4	49590.8	3870.64	3867.41	3875.12	17087.6	105105	131548	73268.4	0.0740616	-3.07	0.0299544	0.118821	1.13041	down
Skatole	3-Methylindole			C9H9N	131.0735	Alkaloids	Tryptophan alkaloids	Simple indole alkaloids	189189	191157	225589	382056	391275	156195	251394	103074	138966	66171.2	62444.2	267157	161749	392517	127083	0.810054	0.78	0.319342	1.71527	0.0914861	up
Sorbic acid	Sorbic acid		HMDB0029581	C6H8O2	112.0524	Fatty Acyls	Fatty acids	Unsaturated FA	2.4933e+07	3.90497e+07	3.00092e+07	1.6995e+07	6.81418e+07	1.87836e+07	2.16046e+07	1.19732e+07	1.08676e+07	1.02192e+07	1.10348e+07	2.18938e+07	1.35107e+07	1.34704e+08	1.28428e+07	0.71466	1.33667	0.433819	2.38095	0.1459	up
Sphingosine (d18:1)	Sphingosine			C18H37NO2	299.2824	Sphingolipids	Sphingoid bases	Sphingosines	885970	1.22792e+06	1.50174e+06	2.94347e+06	1.53663e+06	1.59753e+06	1.96927e+06	2.51006e+06	1.37787e+06	1.40011e+06	2.16472e+06	939863	1.46161e+06	913250	1.45154e+06	0.718356	0.19	0.254757	1.13766	0.14366	up
Sphingosine 1-phosphate	Sphingosine 1-phosphate	C06124	HMDB0000277	C18H38NO5P	379.2488	Sphingolipids	Sphingoid bases	Sphingoid base 1-P	1.64951e+06	4.42744e+06	2.29826e+06	2.17606e+06	5.20247e+06	8.41022e+06	1.37474e+06	2.29009e+06	748285	1.76452e+06	1.2035e+06	4.08918e+06	1.57406e+06	3.9225e+06	1.87227e+06	1	0.6	0.708351	1.46843	4.66455e-09	up
Stearamide	Stearamide			C18H37NO	283.2875	Fatty Acyls	Fatty amides	Primary amides	2.80758e+06	2.76066e+06	1.33613e+06	2.03949e+06	3.07227e+06	7.65251e+06	2.34941e+06	12258.5	14579.6	2.33728e+06	1.67472e+06	2.32644e+06	620823	1.85024e+06	429548	0.811887	0.61	0.320388	1.52672	0.0905047	up
Stearoyl-L-carnitine	CAR 18:0			C25H49NO4	427.3662	Fatty Acyls	Fatty esters	Acyl carnitines	4.29256e+06	6.67368e+06	2.54782e+06	5.3094e+06	7.06109e+06	7.68088e+06	2.68557e+06	4.69875e+06	3.35248e+06	3.58939e+06	5.37225e+06	1.37477e+06	1.12956e+06	4.17389e+06	1.7642e+06	0.706817	0.84	0.2464	1.78571	0.150693	up
Stearoyl Ethanolamide	Stearoyl-EA			C20H41NO2	327.3137	Fatty Acyls	Fatty amides	NAE	1.33674e+07	1.14599e+07	6.85743e+06	8.61987e+06	4.33704e+07	6.80772e+07	9.44402e+06	18025.7	9461.32	1.13388e+07	9.05838e+06	1.53367e+07	2.07598e+06	1.71948e+07	1.917e+06	1	-0.12	0.467382	0.921659	8.37051e-09	down
Styrene	Styrene	C07083	HMDB0034240	C8H8	104.0626	Organic acids	Phenylpropanoids	Cinnamic acids	1.13269e+06	759195	1.48715e+06	1.22933e+06	4.62441e+06	509209	1.19111e+06	3.54428e+06	1.08789e+06	907043	947439	1.70787e+06	1.05551e+06	1.8042e+06	1.01102e+06	1	0.15	0.9996	1.11235	8.37051e-09	up
Suberic acid	Suberic acid			C8H14O4	174.0892	Fatty Acyls	Fatty acids	Dicarboxylic acids	9.3806e+07	7.49697e+07	1.23602e+08	7.99656e+07	8.60349e+07	1.49294e+08	1.58883e+08	7.53735e+08	3.03953e+07	2.51354e+07	1.5082e+08	2.43551e+08	6.41577e+08	5.17188e+08	509570	1	-1.07	0.973065	0.475737	9.5859e-10	down
Succinic anhydride	Succinic anhydride	C19524	HMDB0032523	C4H4O3	100.016	Organoheterocyclic compounds	Oxepanes	Oxepanes	910403	2.22428e+06	1.3563e+06	3.84349e+06	2.64845e+06	202670	5.43388e+06	499694	532326	346070	464715	2.04864e+06	391143	2.78026e+06	388167	1	2.01	0.535831	4	8.37051e-09	up
Succinic semialdehyde	Succinic acid semialdehyde	C00232	HMDB0001259	C4H6O3	102.0317	Fatty Acyls	Fatty aldehydes	Fatty aldehydes	9.22926e+07	1.07958e+08	2.10152e+08	1.31508e+08	1.58062e+08	1.05258e+08	1.38233e+08	6.75713e+07	9.43707e+07	1.07573e+08	9.89328e+07	1.0218e+08	1.10648e+08	1.57709e+08	8.56986e+07	0.216486	0.39	0.113595	1.30719	0.664569	up
Succinyl proline	Succinylproline			C9H13NO5	215.0794	Organic acids	Amino acids and peptides	Amino acids	2.68868e+06	3.23601e+06	2.38251e+06	2.3296e+06	3.35046e+06	5.81847e+06	1.10319e+07	654720	781215	822517	787459	776374	1.07195e+06	1.37817e+06	749662	0.378559	1.73	0.20178	2.83688	0.421866	up
Succinylacetone	Succinylacetone		HMDB0000635	C7H10O4	158.0579	Organic acids	Keto acids	Medium-chain keto acids	264020	490652	454197	241041	1.14421e+06	141013	236017	146788	100704	114648	125947	519907	119205	1.0409e+06	123627	1	1.26	0.767455	2.38379	8.37051e-09	up
Succinyladenosine	Succinyladenosine		HMDB0000912	C14H17N5O8	383.1077	Nucleic acids	Purines	Purine ribonucleosides	2.35213e+06	2.15551e+06	2.30881e+06	4.06148e+06	2.56473e+06	2.35542e+06	2.27753e+06	845422	750087	61680.5	62140.7	502819	60772.4	75439.7	106488	5.83364e-05	4.69	6.49408e-06	25.641	4.23406	up
Sulfosalicylic Acid	Sulfosalicylic acid			C7H6O6S	217.9885	Benzenoids	Benzenes	Benzenesulfonyl compounds	3.19924e+06	1.20192e+06	1.65793e+06	3.72164e+06	867174	1.80997e+06	2.21803e+06	644435	1.05659e+06	1.1558e+06	1.78572e+06	818870	984314	512911	678623	0.435875	0.71	0.125711	1.64204	0.360638	up
Sulfurol	5-(2-Hydroxyethyl)-4-methylthiazole			C6H9NOS	143.0405	Organoheterocyclic compounds	Azoles	Thiazoles	8.07816e+06	1.22303e+07	2.97166e+06	3.44232e+06	7.09939e+06	500351	3.82222e+06	3.57558e+06	7.9616e+06	3.01901e+06	7.98039e+06	4.17802e+06	8.71661e+06	9.26594e+06	3.24839e+06	1	-0.16	0.788713	0.894055	8.37051e-09	down
Taurine	Taurine			C2H7NO3S	125.0147	Organic acids	Sulfonic acids	Sulfonic acids	1.16987e+08	1.24951e+08	2.47866e+08	1.59416e+08	1.54504e+08	1.88832e+08	2.64829e+08	5.4265e+07	3.56417e+07	4.53629e+07	3.27238e+07	3.43878e+07	4.90173e+07	4.9661e+07	2.88861e+07	0.00180571	2.285	8.79348e-05	4.7619	2.74335	up
Taurochenodeoxycholic Acid (sodium salt)	Taurochenodeoxycholic acid			C26H45NO6S	499.2968	Sterol Lipids	Bile acids	C24 Bile acids	159007	2.35777e+06	950993	1.11059e+06	1.17708e+06	765730	708063	94318	250236	759397	93262.9	90441.6	100069	191434	614660	0.0718908	2.71	0.0288068	6.53595	1.14333	up
Taurodeoxycholic acid	Taurodeoxycholic acid	C05463	HMDB0000896	C26H45NO6S	499.2968	Sterol Lipids	Bile acids	C24 Bile acids	3.70292e+06	4.21225e+06	3.53319e+06	3.0913e+06	3.23451e+06	3.40585e+06	2.10771e+06	455092	185618	387751	2.18837e+06	212601	169172	142943	413617	0.000903602	3.5	0.00015821	11.3636	3.04402	up
taurohyocholic acid	Taurohyocholic acid			C26H45NO7S	515.2917	Sterol Lipids	Bile acids	C24 Bile acids	524677	2.54772e+07	6.91546e+06	7.19918e+06	7.26332e+06	5.39824e+06	2.20258e+06	1.09528e+06	1.03082e+07	1.44747e+06	1.38893e+06	1.40677e+06	1.52178e+06	2.90402e+06	555308	0.296035	2.28	0.167393	4.85437	0.528657	up
Terbutaline	Terbutaline	C07129	HMDB0015009	C12H19NO3	225.1365	Polyketides	Phenolic lipids	Resorcinols	1.36723e+06	1.31804e+07	3.64632e+06	3.04331e+06	1.13743e+07	4.27292e+07	2.68133e+07	1.02501e+07	5.79792e+06	2.3717e+06	1.96394e+06	3.85187e+06	5.19523e+06	4.89371e+06	2.44494e+06	0.694616	1.785	0.378835	3.43053	0.158255	up
Tetrahydrocortisone	Tetrahydrocortisone	C05470	HMDB0000903	C21H32O5	364.225	Sterol Lipids	Steroids	C21 Steroids	728721	22259.9	54638.3	114386	108373	72096.4	77707.6	246506	15215.4	14521.5	32081.7	54053.8	162385	137191	64709.6	0.827904	0.39	0.652525	1.3089	0.0820202	up
Tetrahydrocurcumin	Tetrahydrocurcumin		HMDB0005789	C21H24O6	372.1573	Polyketides	Linear diarylheptanoids	Curcuminoids	11952.2	19013	24295.7	13063.2	10376.6	69905.1	40514.8	11313.4	41870.6	40768	114804	91594	80299.3	70769.5	343110	0.116953	-1.99	0.0523935	0.251699	0.931988	down
Tetraacetylethylenediamine	Tetraacetylethylenediamine		HMDB0040573	C10H16N2O4	228.111	Organic acids	Carboxylic acids	Other carboxylic acids	2.68016e+07	2.57823e+07	1.84509e+07	1.94994e+07	2.82419e+07	4.62453e+07	4.37218e+07	1.07852e+07	9.17625e+06	9.13225e+06	7.02268e+06	7.44522e+06	8.22493e+06	2.43135e+06	1.55111e+07	0.367832	1.31333	0.335213	2.35479	0.43435	up
Thalassemine	Thalassemine	C01961		C8H19N4O6P	298.1042	Organic acids	Amino acids and peptides	Amino acids	639187	1.1053e+06	699162	821180	1.23643e+06	2.29685e+06	1.11415e+07	113437	195779	159000	170750	197441	486376	303196	2.67061e+06	0.0271089	2.49	0.00882633	5.61798	1.56689	up
Theobromine	Theobromine	C07480	HMDB0002825	C7H8N4O2	180.0647	Nucleic acids	Purines	Xanthines	2.09584e+09	2.35252e+09	2.03235e+09	2.43018e+09	2.61657e+09	4.27252e+09	2.13365e+09	9.04081e+06	3.23809e+06	6.82166e+06	5.9801e+06	6.55981e+06	7.1108e+06	2.35508e+06	8.4484e+06	0.000374109	7.32333	1.25218e-05	39.4737	3.427	up
Theophylline	Theophylline	C07130	HMDB0001889	C7H8N4O2	180.0647	Nucleic acids	Purines	Xanthines	3.41482e+07	3.82051e+07	3.28119e+07	4.40622e+07	4.012e+07	4.99576e+07	3.39165e+07	82510.8	37986.7	59447.3	30533	73927.7	93489.4	108869	189319	3.90349e-10	8.93	7.6994e-12	500	9.40855	up
Thiamine	Thiamine			C12H17N4OS	265.1123	Nucleic acids	Pyrimidines	Thiamines	1.94384e+06	2.84809e+06	5.93215e+06	1.80491e+06	4.45349e+06	4.00681e+06	3.86325e+06	5.06776e+06	6.91238e+06	7.10584e+06	8.44886e+06	4.51037e+06	8.19761e+06	5.263e+06	6.60585e+06	0.383457	-0.75	0.105795	0.595593	0.416283	down
thiomorpholine-3-carboxylic acid	Thiomorpholine-3-carboxylic acid			C5H9NO2S	147.0354	Organic acids	Amino acids and peptides	Amino acids	253743	1.87658e+06	217632	502822	507394	3.03955e+06	598561	2.68796e+06	925497	2.61984e+06	908827	2.36578e+06	1.13512e+06	1.79564e+06	2.1324e+06	0.418155	-1.95	0.119199	0.259336	0.378663	down
Thiophene	Thiophene		HMDB0029718	C4H4S	84.0034	Organoheterocyclic compounds	Heteroaromatic compounds	Heteroaromatic compounds	2.3964e+06	2.39454e+06	1.66899e+06	1.2854e+06	2.25896e+06	3.80944e+06	2.28696e+06	557947	401700	565980	740471	521502	153751	246147	300695	0.0120015	2.26	0.000937166	4.78469	1.92077	up
thr-pro	Thr-Pro			C9H16N2O4	216.111	Organic acids	Amino acids and peptides	Dipeptides	614840	99013.3	1.08237e+06	949379	1.34486e+06	1.27867e+06	1.73397e+06	76261.1	77288.2	74012.4	79030.8	79448.6	77719.3	78470	83724.6	0.000858059	3.79	0.000148298	13.8889	3.06648	up
thr-tyr	Thr-Tyr			C13H18N2O5	282.1216	Organic acids	Amino acids and peptides	Dipeptides	2.325e+06	2.29728e+06	2.77169e+06	9.39607e+06	3.99437e+06	7.12434e+06	7.87577e+06	36166.9	40804.2	40984.3	37955.3	123124	128118	113043	37815.9	1.27009e-09	6.61	2.95131e-11	100	8.89617	up
Thymidine	Thymidine	C00214	HMDB0000273	C10H14N2O5	242.0903	Nucleic acids	Pyrimidines	Pyrimidine deoxyribonucleosides	6.63034e+06	1.77565e+06	4.0527e+06	7.88462e+06	3.93168e+06	5.06961e+06	5.76261e+06	1.27139e+06	2.40132e+06	410756	67226	1.17326e+06	469687	243199	1.14076e+06	0.426477	3.075	0.342237	1.17578	0.370104	up
Thymine	Thymine	C00178	HMDB0000262	C5H6N2O2	126.0429	Nucleic acids	Pyrimidines	Other pyrimidines	2.5887e+07	5.42323e+07	3.14172e+07	3.12064e+07	4.59544e+07	1.44621e+07	2.40021e+07	1.86124e+07	2.04643e+07	1.82531e+07	2.07915e+07	3.21875e+07	1.82679e+07	3.30521e+07	1.633e+07	1	0.655	0.661001	1.43524	8.37051e-09	up
Tiglylcarnitine	CAR 4:1;2Me		HMDB0002366	C12H21NO4	243.1471	Fatty Acyls	Fatty esters	Acyl carnitines	241122	1.70194e+06	651967	532674	1.34019e+06	3.7194e+06	2.39574e+06	925953	584530	328315	359762	641683	690538	627479	807790	0.631008	0.79	0.466168	1.28507	0.199965	up
Toluene	Toluene	C01455	HMDB0034168	C7H8	92.0626	Benzenoids	Benzenes	Toluenes	8.08213e+06	8.24643e+06	1.03313e+07	1.13266e+07	9.72276e+06	8.03323e+06	9.25221e+06	8.76324e+06	8.96093e+06	6.96794e+06	8.35359e+06	7.76006e+06	6.40991e+06	9.19567e+06	6.99394e+06	0.593603	0.18	0.190706	1.13636	0.226504	up
Tramadol	Tramadol	C07153	HMDB0014339	C16H25NO2	263.1885	Benzenoids	Benzenes	Benzyl alcohols	630305	1.18395e+06	1.82085e+06	736645	777810	860177	807643	184122	34673.2	482130	543940	593196	360198	551049	202953	0.332299	0.62	0.0877747	1.53374	0.478471	up
tranexamic acid	Tranexamic acid			C8H15NO2	157.1103	Organic acids	Amino acids and peptides	Amino acids	166478	247829	228382	156001	1.19267e+06	124918	153543	126552	121892	126125	104230	250130	133059	294060	119588	1	0.46	0.619418	1.37646	8.37051e-09	up
trans-3-Indoleacrylic acid	trans-3-Indoleacrylic acid			C11H9NO2	187.063	Alkaloids	Tryptophan alkaloids	Indoleacrylic acids	3.40604e+09	4.37374e+09	5.92378e+09	3.6565e+09	3.43545e+09	4.60601e+09	3.00094e+09	3.42318e+09	3.66881e+09	2.89595e+09	3.55512e+09	4.69111e+09	2.9576e+09	4.94417e+09	3.04682e+09	1	0.13	0.836615	1.09409	8.37051e-09	up
trans-Aconitic acid	trans-Aconitic acid	C02341	HMDB0000958	C6H6O6	174.0164	Organic acids	Carboxylic acids	Tricarboxylic acids	3.91999e+07	7.81171e+07	3.15059e+07	5.51074e+07	1.36363e+08	5.51902e+07	5.37497e+07	3.04811e+06	2.51966e+06	1.27142e+06	1.52965e+06	3.45921e+06	1.64281e+06	2.4806e+06	2.17045e+06	0.00997456	5.235	0.00283891	9.15332	2.00111	up
trans-Cinnamic acid	trans-Cinnamic acid			C9H8O2	148.0524	Organic acids	Phenylpropanoids	Cinnamic acids	2.18851e+06	1.47529e+06	861231	2.10178e+06	1.68762e+06	1.63755e+06	1.28895e+06	188333	287749	212422	169892	193011	166737	214744	46081.8	2.3298e-07	3.1	1.37232e-08	8.62069	6.63268	up
Traumatic Acid	Traumatic acid			C12H20O4	228.1362	Fatty Acyls	Fatty acids	Dicarboxylic acids	1.65026e+06	2.61326e+06	3.49762e+06	7.61653e+06	3.89644e+06	9.35979e+06	1.25771e+07	3.88089e+06	737520	520416	678053	4.52034e+06	4.04458e+06	2.17883e+06	3.37284e+06	0.57595	0.58	0.474964	0.960154	0.239616	up
Triadimefon	Triadimefon	C11156		C14H16ClN3O2	293.0931	Benzenoids	Phenols	Phenol ethers	179996	301364	357275	203235	461976	880858	704052	25483	26447.1	25054.5	25794	39605.3	119445	144677	118657	0.0294439	3.37	0.00322593	10.3093	1.531	up
Trigonelline	Trigonelline	C01004	HMDB0000875	C7H7NO2	137.0477	Alkaloids	Pyridine alkaloids	Nicotinic acid alkaloids	7.83313e+07	1.51952e+08	1.79343e+08	9.16696e+07	1.58277e+08	2.42961e+08	2.60825e+08	4.89742e+07	4.82556e+07	4.65643e+07	3.0699e+07	3.50544e+07	7.41662e+07	8.07788e+07	3.84956e+07	0.458764	1.48	0.19427	2.60417	0.33841	up
Trp-Leu	Trp-Leu			C17H23N3O3	317.1739	Organic acids	Amino acids and peptides	Dipeptides	2.48936e+06	4.5829e+06	409349	1.60704e+06	2.6178e+06	4.11395e+06	1.84367e+06	235232	96318.7	480728	1.00109e+06	542035	812121	755622	78751.3	0.0371337	2.37	0.00562914	5.16796	1.43023	up
tyr-pro	Tyr-Pro			C14H18N2O4	278.1267	Organic acids	Amino acids and peptides	Dipeptides	1.001e+07	1.71009e+07	1.24096e+07	2.08349e+07	1.51343e+07	2.36928e+07	1.27533e+07	85006.5	42469.7	29989.9	18590.1	275468	61241.7	453076	44252.1	8.53362e-05	8.51	1.22395e-06	333.333	4.06887	up
Tyrosol	Tyrosol			C8H10O2	138.0681	Benzenoids	Phenols	Other phenols	330343	495333	478774	354224	1.00405e+06	216298	377414	245961	261979	234277	259375	1.5365e+06	258075	816881	227046	1	0.71	0.996408	1.63399	8.37051e-09	up
Umbelliferone	Umbelliferone	C09315	HMDB0029865	C9H6O3	162.0317	Polyketides	Flavonoids	Coumarins	187274	558082	347822	220509	235255	81194.6	142435	198913	163543	149771	176325	320667	199098	330392	92533.2	1	0.37	0.861125	1.29199	8.37051e-09	up
Uracil	Uracil	C00106	HMDB0000300	C4H4N2O2	112.0273	Nucleic acids	Pyrimidines	Other pyrimidines	2.94565e+07	3.76085e+07	2.2605e+07	4.56714e+07	3.61541e+07	3.43541e+07	2.94658e+07	3.47733e+07	2.92897e+07	2.37104e+07	2.43141e+07	2.23336e+07	2.77771e+07	2.72712e+07	2.8079e+07	0.637589	0.356	0.433554	1.27356	0.195459	up
Uric acid	Uric acid	C00366	HMDB0000289	C5H4N4O3	168.0283	Nucleic acids	Purines	Xanthines	8.92522e+08	8.76321e+08	1.27022e+09	1.1103e+09	1.01355e+09	8.94735e+08	9.03831e+08	8.55795e+08	4.23166e+08	1.3582e+09	1.07885e+09	1.01918e+09	5.47002e+08	4.44997e+08	6.29754e+08	0.296743	0.28	0.167895	1.21655	0.527619	up
Uridine	Uridine	C00299	HMDB0000296	C9H12N2O6	244.0695	Nucleic acids	Pyrimidines	Pyrimidine ribonucleosides	3.50093e+07	4.45266e+07	2.75656e+07	4.19292e+07	4.04563e+07	4.60321e+07	4.9867e+07	4.00675e+07	3.0187e+07	1.86469e+07	2.63911e+07	2.15109e+07	1.97349e+07	1.68479e+07	2.261e+07	0.0143839	0.47	0.00474921	0.976086	1.84212	up
Urocanic acid	Urocanic acid	C00785	HMDB0000301	C6H6N2O2	138.0429	Alkaloids	Histidine alkaloids	Imidazole alkaloids	3.1314e+07	2.87818e+07	5.24239e+07	4.16621e+07	5.7032e+07	7.45371e+07	9.27787e+07	1.92827e+08	1.60594e+08	6.49884e+07	4.17984e+07	6.23754e+07	3.28614e+07	2.48544e+07	4.1057e+06	1	0.39	0.687035	1.3089	8.37051e-09	up
val-glu	Val-Glu			C10H18N2O5	246.1216	Organic acids	Amino acids and peptides	Dipeptides	409667	4.02498e+06	3.49881e+06	2.37868e+06	5.10162e+06	2.25357e+06	4.42961e+06	3.95317e+06	5.94189e+06	58822.2	336997	3.83297e+06	76905	4.55718e+06	3.19318e+06	0.0364946	0.53	0.0146668	0.039412	1.43777	up
Valeroidine	Valeroidine	C10869		C13H23NO3	241.1678	Alkaloids	Ornithine alkaloids	Tropane alkaloids	520279	430129	122366	238255	83738.2	210779	623375	951690	123605	385868	225697	276041	377976	474818	141428	1	-0.3	0.867108	0.81367	8.37051e-09	down
Valylproline	Val-Pro		HMDB0029135	C10H18N2O3	214.1317	Organic acids	Amino acids and peptides	Dipeptides	1.10932e+06	1.70924e+06	6.29123e+07	2.17228e+06	2.22369e+06	1.57232e+06	2.29126e+06	575674	665859	618833	724715	1.44303e+06	745818	1.32967e+06	662426	0.149537	1.6	0.0293413	3.0303	0.825253	up
Valylvaline	Val-Val		HMDB0029140	C10H20N2O3	216.1474	Organic acids	Amino acids and peptides	Dipeptides	1.03505e+06	2.37889e+06	1.51197e+06	1.07024e+06	1.56788e+06	2.97202e+06	2.48547e+06	566901	452007	456908	416188	906016	587241	1.26546e+06	484009	0.158401	2.03	0.0316802	4.08163	0.800242	up
Vamidothion	Vamidothion	C18666		C8H18NO4PS2	287.0415	Organic acids	Carboxylic acids	Other carboxylic acids	365000	363761	519886	553586	179056	435159	687044	18222.9	18539.1	18479.6	19063.4	30986.3	19179.5	34266.8	18575.2	0.00231711	4.65	0.000103393	25	2.63505	up
Vanillin	Vanillin			C8H8O3	152.0473	Benzenoids	Benzenes	Hydroxybenzoic acids	2.87814e+06	4.15016e+06	1.82496e+06	5.0036e+06	2.40292e+06	392730	1.56589e+06	309533	352870	382108	293848	861475	362405	1.40018e+06	321683	0.533306	1.79	0.504567	2.35294	0.273024	up
vanilpyruvic acid	Vanilpyruvic acid			C10H10O5	210.0528	Organic acids	Phenylpropanoids	Cinnamic acids	236340	244096	432584	1.26001e+06	332942	303357	1.32756e+06	32221.3	29387.6	30383.3	46685.8	95020.9	56697.1	233651	35953.8	0.000249544	3.01	3.52639e-05	8.06452	3.60285	up
Varanic acid	Varanic acid		HMDB0002195	C27H46O6	466.3294	Sterol Lipids	Bile acids	C27 Bile acids	15949.2	5218.48	68409.1	4842.57	35058.9	25275.9	188605	119565	4926.14	4721.45	4921.96	36689	105316	50884.1	85848.8	1	-0.79	0.989625	0.577367	9.5859e-10	down
Veronal	5,5-Diethylbarbituric acid			C8H12N2O3	184.0848	Nucleic acids	Pyrimidines	Barbituric acid derivatives	1.34574e+07	1.93527e+07	1.70203e+07	1.97754e+07	2.06173e+07	2.53344e+07	2.28622e+07	1.21879e+06	1.38024e+06	1.20885e+06	1.17619e+06	2.38341e+06	1.21112e+06	3.8229e+06	1.08941e+06	0.0185519	3.24	0.00226256	7.8329	1.73161	up
Volkenin	Volkenin			C12H17NO7	287.1005	Carbohydrates	Glycosyl compounds	Cyanogenic glycosides	1.51522e+06	1.87394e+06	222844	681836	1.41987e+06	396092	691419	30621.4	55141.4	30316.5	30735.6	47192.8	31629.9	209159	28262.2	0.0679036	3.86	0.00987443	14.4928	1.16811	up
Xanthine	Xanthine	C00385	HMDB0000292	C5H4N4O2	152.0334	Nucleic acids	Purines	Xanthines	2.30662e+08	2.14675e+08	2.21206e+08	2.46731e+08	2.77976e+08	9.635e+07	2.19712e+08	399489	125725	947596	7.83847e+06	2.33239e+06	104709	682376	119814	0.0429553	7.65	0.00762431	30.303	1.36698	up
Xanthosine	Xanthosine	C01762	HMDB0000299	C10H12N4O6	284.0757	Nucleic acids	Purines	Purine ribonucleosides	4.4292e+06	2.84808e+06	3.92723e+06	2.43739e+06	1.38083e+06	1.7341e+06	1.79116e+06	48205.9	120811	125304	106259	995364	47939.1	58527.2	47404.6	0.00731181	4.95	0.000810045	29.1262	2.13598	up
Xanthurenic acid	Xanthurenic acid		HMDB0000881	C10H7NO4	205.0375	Alkaloids	Anthranilic acid alkaloids	Acridone alkaloids	8.15279e+06	1.65929e+07	1.84111e+07	8.47786e+06	1.29356e+07	3.53095e+07	1.91753e+07	2.63871e+06	1.91514e+06	1.30665e+06	1.43026e+06	2.73086e+06	1.2472e+06	6.60157e+06	3.55755e+06	0.19721	3.55333	0.062685	9.58466	0.705071	up
Xylazine	Xylazine			C12H16N2S	220.1034	Benzenoids	Benzenes	Xylenes	58998.2	85943.8	188403	61649.6	82548	100987	67298.1	56594.1	45770.4	34083.7	38456	65895.1	42351.9	105987	38833.5	1	0.88	0.93599	1.84162	8.37051e-09	up
Xylobiose	Xylobiose	C01630	HMDB0029894	C10H18O9	282.0951	Carbohydrates	Disaccharides	Disaccharides	2.30638e+06	2.177e+06	1.77979e+06	3.34066e+06	2.08912e+06	2.78022e+06	3.16518e+06	386937	296351	255095	135065	397518	169362	439524	275086	0.0155603	3.06	0.00134964	8.33333	1.80798	up
Zalcitabine	Zalcitabine			C9H13N3O3	211.0957	Nucleic acids	Pyrimidines	Pyrimidine ribonucleosides	7.71581e+06	1.31302e+07	1.33024e+07	1.04221e+07	9.11417e+06	1.62743e+07	1.74185e+07	1.34286e+06	1.52884e+06	1.29046e+06	1.41746e+06	6.51554e+06	1.36089e+06	2.37533e+06	1.00181e+06	0.355536	2.75	0.11085	6.0423	0.449117	up
Zanamivir	Zanamivir	C08095	HMDB0014698	C12H20N4O7	332.1332	Organic acids	Carboxylic acids	Carboxylic acids	652083	1.65043e+06	1.21227e+06	519421	935377	3.21933e+06	4.56312e+06	676191	382442	354000	380222	238056	254616	568081	125068	0.236608	1.91	0.0539674	3.7594	0.62597	up
α-Hydroxyhippuric acid	alpha-Hydroxyhippuric acid			C9H9NO4	195.0532	Benzenoids	Benzamides	Hippuric acids	166533	215542	325736	134629	393552	358266	397010	76664.4	48307.9	38397.6	69392.8	91317.2	79287.5	127089	31179.5	0.897145	2.3	0.378338	4.92611	0.0471374	up
β-Alanine	beta-Alanine			C3H7NO2	89.0477	Organic acids	Amino acids and peptides	Amino acids	3.48085e+07	6.58646e+07	3.70385e+07	4.56035e+07	1.22858e+08	5.45657e+07	5.74564e+07	2.64705e+07	2.78092e+07	3.06446e+07	1.96614e+07	2.38729e+07	2.63196e+07	2.21132e+08	2.41643e+07	0.506719	0.795	0.496028	1.6	0.295233	up
β-Glutamic acid	Isoglutamic acid			C5H9NO4	147.0532	Fatty Acyls	Fatty acids	Dicarboxylic acids	1.80733e+06	3.03741e+06	2.96827e+06	1.3799e+06	2.808e+06	1.79236e+06	2.47478e+06	647059	226967	770705	326643	9.31606e+06	659983	2.20028e+06	539514	0.759599	1.78	0.281253	3.42466	0.119416	up
δ-guanidinovaleric acid	DGVA			C6H13N3O2	159.1008	Organic nitrogen compounds	Guanidines	Guanidines	244046	147648	216614	210766	184697	34614.7	163838	91325.2	101328	143412	103575	179586	111413	290659	113693	1	0.28	0.952244	1.21507	8.37051e-09	up
